# Supplementary material for: Pan-cancer analysis of chromothripsis-related gene expression patterns indicates an association with tumor immune and therapeutic agent responses
Source: Front Oncol. 2023 Jan 24;13:1074955. doi: 10.3389/fonc.2023.1074955 (PMC9902954; doi:10.3389/fonc.2023.1074955)
Supplement: Supplementary file 4 [file Table_1.xlsx]

## Sheet: ST.1
Supplementary Table 1. Baseline characteristics of datasets used in this study
TCGA PanCancer	n
ACC	78
BLCA	407
BRCA	1082
CESC	294
CHOL	36
COAD	437
DLBC	46
ESCA	174
GBM	102
HNSC	515
KICH	65
KIRC	509
KIRP	136
LAML	173
LGG	514
LIHC	96
LUAD	278
LUSC	156
MESO	84
OV	300
PAAD	171
PCPG	177
PRAD	493
READ	154
SARC	248
SKCM	438
STAD	412
TGCT	149
THCA	498
THYM	27
UCEC	526
UCS	57
UVM	80
Cancer Type	Chromothripsis No	Chromothripsis Yes	P
BRCA	22 (38.6)	35 (61.4)	<0.001
LUAD	6 (28.6)	15 (71.4)
OV	11 (64.7)	6 (35.3)
STAD	14 (70.0)	6 (30.0)
UCEC	27 (81.8)	6 (18.2)
GSE194040
Treatment Arm	n	Non-pCR	pCR	P
Paclitaxel	179	148 (82.7)	31 (17.3)	<0.001
Paclitaxel+ABT888+Carboplatin	71	44 (62.0)	27 (38.0)
Paclitaxel+AMG386	115	82 (71.3)	33 (28.7)
Paclitaxel+AMG386+Trastuzumab	19	13 (68.4)	6 (31.6)
Paclitaxel+Ganetespib	93	67 (72.0)	26 (28.0)
Paclitaxel+Ganitumab	107	83 (77.6)	24 (22.4)
Paclitaxel+MK-2206	60	42 (70.0)	18 (30.0)
Paclitaxel+MK-2206+Trastuzumab	34	17 (50.0)	17 (50.0)
Paclitaxel+Neratinib	114	72 (63.2)	42 (36.8)
Paclitaxel+Pembrolizumab	69	38 (55.1)	31 (44.9)
Paclitaxel+Pertuzumab+Trastuzumab	44	18 (40.9)	26 (59.1)
Paclitaxel+Trastuzumab	31	23 (74.2)	8 (25.8)
T-DM1+Pertuzumab	52	22 (42.3)	30 (57.7)
IMvigor210
Clinical characteristics		n (%)
Response	CR/PR	68 (22.8)
	SD/PD	230 (77.2)
Enrollment IC	IC0	84 (28.2)
	IC1	112 (37.6)
	IC2	102 (34.2)
OS event	Censored	109 (36.6)
	Event	189 (63.4)
Lund2 classification	Basal/SCC-like	56 (18.8)
	Genomically unstable	53 (17.8)
	Infiltrated	84 (28.2)
	UroA	90 (30.2)
	UroB	15 (5.0)
GSE91061
Clinical characteristics		n (%)
Response	PD	23 (46.9)
	PRCR	10 (20.4)
	SD	16 (32.7)
PFS	Censored	42 (85.7)
	Event	7 (14.3)
OS	Censored	32 (65.3)
	Event	17 (34.7)
GSE111636
Clinical characteristics		n (%)
Response	Responder	6 (54.5%)
	Progressor	5 (45.5%)

## Sheet: ST.2
Supplementary Table 2. GSEA analysis using log2 of fold change between chromothripsis and non-chromothripsis groups
ID	Description	setSize	enrichmentScore	NES	pvalue	p.adjust	qvalues	rank	leading_edge	core_enrichment
GOBP_PEPTIDE_CROSS_LINKING	GOBP_PEPTIDE_CROSS_LINKING	25	0.749769	2.07741	0.0018797	0.0894537	0.0818129	985	tags=40%, list=6%, signal=38%	TGM4/TGM3/KRT1/FLG/NDNF/TGM1/CSTA/F13A1/SPOCK2/EGFLAM
GOBP_KERATINIZATION	GOBP_KERATINIZATION	48	0.643078	2.06114	0.00192678	0.0894537	0.0818129	1106	tags=31%, list=7%, signal=29%	TGM3/KRT1/TCHH/FLG/CERS3/CDSN/TGM1/CSTA/KLK14/KRT80/CNFN/ABCA12/KRT13/KAZN/KRT17
HP_OSTEOARTHRITIS	HP_OSTEOARTHRITIS	50	0.62971	2.03403	0.00190476	0.0894537	0.0818129	1550	tags=40%, list=10%, signal=36%	COL11A2/ACAN/COL9A3/PHEX/LMX1B/HGD/TNFRSF11B/COL5A1/COMP/KIF7/COL5A2/COL11A1/ATP7B/TGFB3/COL1A1/AEBP1/FGFR3/FBN1/CANT1/COL3A1
HP_HYPOPHOSPHATEMIC_RICKETS	HP_HYPOPHOSPHATEMIC_RICKETS	15	0.81639	2.01405	0.00197628	0.0894537	0.0818129	1417	tags=40%, list=9%, signal=37%	SLC34A3/PHEX/ABCC6/ENPP1/FAH/NDUFAF6
HP_ABNORMAL_HAIR_LABORATORY_EXAMINATION	HP_ABNORMAL_HAIR_LABORATORY_EXAMINATION	26	0.710296	1.99488	0.0018315	0.0894537	0.0818129	275	tags=15%, list=2%, signal=15%	PADI3/TGM3/TCHH/HEPHL1
GOBP_CORNIFICATION	GOBP_CORNIFICATION	36	0.656262	1.98394	0.00185874	0.0894537	0.0818129	1437	tags=36%, list=9%, signal=33%	KRT1/TCHH/FLG/CERS3/CDSN/TGM1/CSTA/KLK14/KRT80/KRT13/KAZN/KRT17/PPL
GOBP_CEREBELLAR_CORTEX_MORPHOGENESIS	GOBP_CEREBELLAR_CORTEX_MORPHOGENESIS	25	0.711174	1.97047	0.0018797	0.0894537	0.0818129	711	tags=20%, list=4%, signal=19%	WNT7A/KNDC1/ZNF365/CEND1/DLL1
GOBP_REGULATION_OF_CELLULAR_RESPONSE_TO_TRANSFORMING_GROWTH_FACTOR_BETA_STIMULUS	GOBP_REGULATION_OF_CELLULAR_RESPONSE_TO_TRANSFORMING_GROWTH_FACTOR_BETA_STIMULUS	111	0.524446	1.96243	0.00189036	0.0894537	0.0818129	3896	tags=46%, list=24%, signal=35%	DLX1/WFIKKN2/BAMBI/RASL11B/PRDM16/FBN2/ITGA3/DAND5/SLC2A10/WNT1/HIPK2/SPRY1/CITED1/ADAMTSL2/HTRA4/TGFB3/ZNF703/SKIL/SNX25/LEMD3/NREP/EMILIN1/FBN1/LTBP4/DKK3/DNM2/SMAD6/MTMR4/SPRED2/GIPC1/PEG10/MIR17HG/LATS2/CITED2/TGFBR2/PMEPA1/LATS1/CD109/HTRA1/TGFBR1/CREBBP/IL17RD/SMURF2/BCL9L/PIN1/WFIKKN1/HSP90AB1/FAM89B/MEN1/FLCN/SMAD3
GOCC_EXCITATORY_SYNAPSE	GOCC_EXCITATORY_SYNAPSE	29	0.677247	1.94234	0.00182482	0.0894537	0.0818129	1917	tags=48%, list=12%, signal=43%	NLGN4Y/NLGN4X/ITGA3/SYP/SHANK1/ELFN1/GRIN1/P2RX6/AKAP5/SRPX2/BSN/SLC17A7/SYT11/NLGN3
GOCC_GOLGI_LUMEN	GOCC_GOLGI_LUMEN	72	0.555815	1.91893	0.0019084	0.0894537	0.0818129	1633	tags=32%, list=10%, signal=29%	MUC6/WNT7A/BCAN/ACAN/MUC20/GPC5/F10/GPC2/PROC/GPC3/F7/PCSK5/WNT1/WNT7B/ABCC5/HSPG2/VCAN/OMD/GPC1/MUC1/BPNT2/SDC2/MMP16
HP_PATCHY_ALOPECIA	HP_PATCHY_ALOPECIA	15	0.772052	1.90466	0.00197628	0.0894537	0.0818129	513	tags=27%, list=3%, signal=26%	PADI3/TGM3/COL17A1/IL2RA
GOMF_EXTRACELLULAR_MATRIX_STRUCTURAL_CONSTITUENT_CONFERRING_TENSILE_STRENGTH	GOMF_EXTRACELLULAR_MATRIX_STRUCTURAL_CONSTITUENT_CONFERRING_TENSILE_STRENGTH	38	0.621583	1.90351	0.00185185	0.0894537	0.0818129	1914	tags=53%, list=12%, signal=47%	COL11A2/COL9A3/COL17A1/COL18A1/COL1A2/COL5A1/COL4A5/COL10A1/COL23A1/COL5A2/COL11A1/COL1A1/COL16A1/COL6A3/COL3A1/COL4A1/COL4A6/COL8A2/COL6A1/COL25A1
HP_AUTOAMPUTATION	HP_AUTOAMPUTATION	14	0.780797	1.89399	0.0038835	0.120565	0.110267	1976	tags=50%, list=12%, signal=44%	KRT1/KIF1A/TGM1/NTRK1/SPTLC2/WNK1/RETREG1
GOBP_REGULATION_OF_STEM_CELL_POPULATION_MAINTENANCE	GOBP_REGULATION_OF_STEM_CELL_POPULATION_MAINTENANCE	26	0.673982	1.89289	0.0018315	0.0894537	0.0818129	2659	tags=38%, list=16%, signal=32%	HMGA2/ESRRB/TAL1/NODAL/NCOA3/MYC/REST/ZC3H13/PAX8/CNOT2
GOBP_NEGATIVE_REGULATION_OF_TRANSFORMING_GROWTH_FACTOR_BETA_RECEPTOR_SIGNALING_PATHWAY	GOBP_NEGATIVE_REGULATION_OF_TRANSFORMING_GROWTH_FACTOR_BETA_RECEPTOR_SIGNALING_PATHWAY	76	0.543455	1.89007	0.00188679	0.0894537	0.0818129	3507	tags=43%, list=22%, signal=34%	WFIKKN2/BAMBI/RASL11B/PRDM16/FBN2/DAND5/SLC2A10/WNT1/SPRY1/ADAMTSL2/HTRA4/TGFB3/SKIL/SNX25/LEMD3/EMILIN1/FBN1/DNM2/SMAD6/MTMR4/SPRED2/PEG10/MIR17HG/TGFBR2/PMEPA1/CD109/HTRA1/TGFBR1/IL17RD/SMURF2/BCL9L/PIN1/WFIKKN1
GOBP_CEREBELLAR_CORTEX_FORMATION	GOBP_CEREBELLAR_CORTEX_FORMATION	16	0.75981	1.88618	0.00197628	0.0894537	0.0818129	711	tags=25%, list=4%, signal=24%	WNT7A/KNDC1/CEND1/DLL1
GOBP_HOMOPHILIC_CELL_ADHESION_VIA_PLASMA_MEMBRANE_ADHESION_MOLECULES	GOBP_HOMOPHILIC_CELL_ADHESION_VIA_PLASMA_MEMBRANE_ADHESION_MOLECULES	121	0.496009	1.88146	0.00189036	0.0894537	0.0818129	1668	tags=37%, list=10%, signal=34%	CEACAM6/L1CAM/TENM3/CDH2/PCDHB3/PCDHGA5/CDH4/PCDHGB2/VSTM2L/PCDHGA7/PCDHGB1/PCDHGA3/FAT3/PCDHB11/CDH12/CDHR1/PCDHGB5/PCDHGC5/PCDHGA1/CELSR3/PCDHGA6/PCDHB8/PCDHGA4/TRO/PCDHGA10/PCDHB12/PCDHGB3/PCDHB6/CD84/PCDHB13/CDH6/PCDHGC4/CDH26/PCDHGA2/PCDHGA8/NECTIN2/PCDHB16/PCDHGA12/OBSL1/FAT4/CDH1/NECTIN3/CLSTN2/SDK2/PCDHB10
HP_RENAL_PHOSPHATE_WASTING	HP_RENAL_PHOSPHATE_WASTING	11	0.815346	1.8621	0.00193424	0.0894537	0.0818129	2153	tags=55%, list=13%, signal=47%	SLC34A3/PHEX/SLC9A3R1/ENPP1/NDUFAF6/INPPL1
GOBP_CEREBELLAR_CORTEX_DEVELOPMENT	GOBP_CEREBELLAR_CORTEX_DEVELOPMENT	34	0.626259	1.86002	0.00186916	0.0894537	0.0818129	711	tags=18%, list=4%, signal=17%	WNT7A/KNDC1/ZNF365/CEND1/SEZ6/DLL1
GOBP_CRANIAL_NERVE_MORPHOGENESIS	GOBP_CRANIAL_NERVE_MORPHOGENESIS	21	0.7059	1.84996	0.00390625	0.120565	0.110267	3698	tags=76%, list=23%, signal=59%	HOXB2/PLXNA4/HOXB3/DCANP1/CHRNB2/SEMA3F/HOXA1/GLI3/MAFB/PLXNA3/ADARB1/EPHB2/HOXA3/SEMA3A/TBX1/EGR2
GOCC_CORNIFIED_ENVELOPE	GOCC_CORNIFIED_ENVELOPE	22	0.695947	1.84935	0.003861	0.120565	0.110267	1437	tags=41%, list=9%, signal=37%	KRT1/TCHH/FLG/CDSN/TGM1/CSTA/CNFN/KAZN/PPL
GOBP_SYNAPTONEMAL_COMPLEX_ORGANIZATION	GOBP_SYNAPTONEMAL_COMPLEX_ORGANIZATION	17	0.725171	1.83963	0.00383877	0.120565	0.110267	1411	tags=41%, list=9%, signal=38%	SYCE1/REC8/HORMAD1/HSPA2/MEIOC/SYCP2/SYCE2
GOBP_KERATINOCYTE_DIFFERENTIATION	GOBP_KERATINOCYTE_DIFFERENTIATION	115	0.488362	1.8327	0.00189753	0.0894537	0.0818129	2658	tags=30%, list=16%, signal=26%	TGM3/KRT1/TCHH/FLG/CERS3/ALOX15B/CDSN/POU3F1/MED1/TGM1/CSTA/KLK14/KRT80/CNFN/ABCA12/HOXA7/ADAM9/KRT13/AQP3/KAZN/KRT17/BCL11B/NCOA3/PPL/NME2/IRF6/STK4/KRT18/NUMA1/ZBED2/HRNR/KRT23/SRSF6/LATS1/KRT8
GOBP_MALE_MEIOTIC_NUCLEAR_DIVISION	GOBP_MALE_MEIOTIC_NUCLEAR_DIVISION	33	0.617575	1.82883	0.00183486	0.0894537	0.0818129	1369	tags=33%, list=8%, signal=31%	TDRD12/TEX14/REC8/HSPA2/CCNA1/MEIOC/TDRD9/RAD51C/MAEL/HSF2BP/SYCP2
HP_WHITE_HAIR	HP_WHITE_HAIR	18	0.712787	1.82628	0.00382409	0.120565	0.110267	27	tags=11%, list=0%, signal=11%	PADI3/TGM3
GOMF_METALLOPEPTIDASE_ACTIVITY	GOMF_METALLOPEPTIDASE_ACTIVITY	150	0.468493	1.82561	0.00191205	0.0894537	0.0818129	2830	tags=37%, list=17%, signal=31%	DPEP3/ECEL1/MMP8/CLCA2/PHEX/CPB2/PAPPA2/LVRN/ADAMTS9/ADAMTS16/TLL2/ADAMTS1/ENPEP/CPXM1/CPZ/ADAM11/PAPLN/ADAMTS7/CLCA4/NLN/ADAM9/MMEL1/ADAMTSL2/ADAMTS17/AGBL4/NAALAD2/ADAMTS14/MMP17/MMP23B/ADAMTS6/VASH2/ADAMTSL1/MMP16/DPP3/ADAMTS5/ADAM23/AMZ2/ADAM12/CPA3/MMP2/LNPEP/PITRM1/MMP24/MMP15/PAPPA/MMP14/PEPD/MIPEP/BMP1/ZMPSTE24/RCE1/MMP11/IDE/ECE1/AMZ1
GOBP_VOCALIZATION_BEHAVIOR	GOBP_VOCALIZATION_BEHAVIOR	18	0.711589	1.82321	0.00382409	0.120565	0.110267	1922	tags=50%, list=12%, signal=44%	NLGN4Y/NLGN4X/CNTNAP2/SHANK1/DCANP1/SRPX2/GLI3/NLGN3/FOXP2
GOBP_DETECTION_OF_MECHANICAL_STIMULUS_INVOLVED_IN_SENSORY_PERCEPTION_OF_SOUND	GOBP_DETECTION_OF_MECHANICAL_STIMULUS_INVOLVED_IN_SENSORY_PERCEPTION_OF_SOUND	12	0.782709	1.81805	0.00391389	0.120565	0.110267	1821	tags=42%, list=11%, signal=37%	ADGRV1/STRC/COL11A1/HPN/KIT
HP_ABNORMAL_CIRCULATING_RENIN	HP_ABNORMAL_CIRCULATING_RENIN	15	0.736434	1.81679	0.00592885	0.147246	0.134669	1204	tags=47%, list=7%, signal=43%	CASR/SLC12A3/KCNJ10/AVPR2/SCNN1A/CYP17A1/KCNJ1
HP_AUTOAMPUTATION_OF_DIGITS	HP_AUTOAMPUTATION_OF_DIGITS	10	0.806657	1.81441	0.00585938	0.146181	0.133695	1976	tags=60%, list=12%, signal=53%	KRT1/KIF1A/TGM1/NTRK1/WNK1/RETREG1
HP_ABNORMALITY_OF_THE_TARSAL_BONES	HP_ABNORMALITY_OF_THE_TARSAL_BONES	95	0.498705	1.81415	0.00188679	0.0894537	0.0818129	2641	tags=32%, list=16%, signal=27%	COL11A2/ECEL1/WNT7A/TNNT3/MEG3/PHEX/PTH1R/SLC2A10/SMOC1/COL1A2/AEBP1/FGFR3/FGFR1/OBSL1/CANT1/MYH3/ADAMTSL1/CCDC8/GLI3/MAFB/SLC29A3/CUL7/MMP2/INPPL1/SYT1/CLTCL1/MMP14/SLC35D1/HDAC6/ZMPSTE24
GOCC_DENDRITIC_SPINE_MEMBRANE	GOCC_DENDRITIC_SPINE_MEMBRANE	12	0.780053	1.81188	0.00391389	0.120565	0.110267	1188	tags=50%, list=7%, signal=46%	SHISA9/GPER1/PALM/ITGA8/PPP1R9B/DDN
GOBP_HISTONE_SERINE_PHOSPHORYLATION	GOBP_HISTONE_SERINE_PHOSPHORYLATION	11	0.787902	1.79942	0.00580271	0.146081	0.133603	1594	tags=27%, list=10%, signal=25%	HMGA2/MST1/PRKAA2
GOMF_EXTRACELLULAR_MATRIX_STRUCTURAL_CONSTITUENT	GOMF_EXTRACELLULAR_MATRIX_STRUCTURAL_CONSTITUENT	133	0.467935	1.79898	0.00187266	0.0894537	0.0818129	2661	tags=44%, list=16%, signal=37%	MUC6/COL11A2/ACAN/COL9A3/FBN2/COL17A1/IMPG2/COLQ/LAMA2/MFAP4/COL18A1/COL1A2/COL5A1/MFAP5/COL4A5/TECTA/COMP/PCOLCE/MFAP2/COL10A1/COL23A1/COL5A2/COL11A1/COL1A1/HSPG2/VCAN/AEBP1/POSTN/LAMA5/EMILIN1/MMRN2/COL16A1/COL6A3/FBN1/LTBP4/SRPX2/COL3A1/VWF/COL4A1/COL4A6/FBLN5/MXRA5/COL8A2/COL6A1/COL25A1/PRG4/NID2/FMOD/CILP/MMRN1/COL5A3/LAMB1/ABI3BP/THBS3/SPARC/LTBP2/TGFBI/COL15A1
GOBP_SYNAPSE_ASSEMBLY	GOBP_SYNAPSE_ASSEMBLY	136	0.466287	1.79651	0.00190476	0.0894537	0.0818129	2421	tags=35%, list=15%, signal=30%	GPM6A/WNT7A/NLGN4Y/NLGN4X/CDH2/BDNF/PCDHB3/PCDHB11/CUX2/GABRA2/SHANK1/FLRT2/CEL/LHFPL4/SNCA/NTRK2/PTPRS/SPOCK2/PCDHB6/PCDHB13/OXTR/LRRC4B/LINGO2/ADGRL3/PCDHB16/OBSL1/NTRK1/MAP1B/LRRC24/CHRNB2/EFNB2/SRPX2/CDH1/LGI2/BSN/CLSTN2/SDK2/PCDHB10/FGF13/NLGN3/VPS35/SDK1/GABRB2/PTEN/DLG5/EPHB2/PCDHB5
HP_EXOSTOSES	HP_EXOSTOSES	18	0.701057	1.79622	0.00382409	0.120565	0.110267	247	tags=17%, list=2%, signal=16%	COL11A2/ACAN/LMX1B
HP_SCALING_SKIN	HP_SCALING_SKIN	27	0.639842	1.79618	0.00368324	0.120565	0.110267	1325	tags=30%, list=8%, signal=27%	KRT1/CDSN/TGM1/CSTA/EGFR/IL2RA/RASA1/IL7R
GOBP_EXTERNAL_ENCAPSULATING_STRUCTURE_ORGANIZATION	GOBP_EXTERNAL_ENCAPSULATING_STRUCTURE_ORGANIZATION	336	0.420862	1.79611	0.00194175	0.0894537	0.0818129	2737	tags=36%, list=17%, signal=30%	COL11A2/TGM3/BCAN/ACAN/NDNF/MMP8/AGT/SCUBE1/COL9A3/HAS3/TPSAB1/ANGPTL7/TGM1/FGFR4/CPB2/ICAM4/FBN2/COL17A1/ITGB6/TNFRSF11B/ITGA3/ADAMTS9/SLC2A10/FLRT2/ADAMTS16/SMPD3/CTSG/COLQ/TLL2/LAMA2/ADAMTS1/MFAP4/SMOC1/ITGAD/COL18A1/COL1A2/ITGA8/COL5A1/PAPLN/MFAP5/ADAMTS7/FSCN1/COL4A5/SPOCK2/COMP/KLKB1/MFAP2/COL10A1/COL23A1/COL5A2/LOXL1/SCUBE3/COL11A1/ADAMTSL2/EGFLAM/ADAMTS17/SFRP2/CREB3L1/COL1A1/LRP1/HSPG2/V…
GOCC_AMPA_GLUTAMATE_RECEPTOR_COMPLEX	GOCC_AMPA_GLUTAMATE_RECEPTOR_COMPLEX	12	0.768882	1.78593	0.00587084	0.146181	0.133695	340	tags=25%, list=2%, signal=24%	SHISA9/CACNG4/GRIA4
HP_ABNORMAL_SHARPEY_FIBER_MORPHOLOGY	HP_ABNORMAL_SHARPEY_FIBER_MORPHOLOGY	20	0.684438	1.7829	0.00386847	0.120565	0.110267	2094	tags=50%, list=13%, signal=44%	SLC12A3/PHEX/FXYD2/TNFRSF11B/ATP7B/NOTCH3/ENPP1/KCNJ1/ALPL/PDGFRB
GOBP_POSTSYNAPSE_ASSEMBLY	GOBP_POSTSYNAPSE_ASSEMBLY	26	0.634236	1.78126	0.003663	0.120565	0.110267	990	tags=31%, list=6%, signal=29%	WNT7A/NLGN4Y/NLGN4X/CDH2/SHANK1/CEL/PTPRS/LRRC4B
HP_DELAYED_ABILITY_TO_SIT	HP_DELAYED_ABILITY_TO_SIT	20	0.674478	1.75696	0.00386847	0.120565	0.110267	2254	tags=30%, list=14%, signal=26%	PLP1/TUBB3/TRIO/WASF1/UGDH/INPP5E
GOMF_NUCLEAR_RECEPTOR_COACTIVATOR_ACTIVITY	GOMF_NUCLEAR_RECEPTOR_COACTIVATOR_ACTIVITY	54	0.53337	1.75546	0.00378788	0.120565	0.110267	2902	tags=31%, list=18%, signal=26%	MED1/MED24/PKN1/ZMIZ1/ACTN2/MED13/NCOA3/USP22/TACC1/PPARGC1A/PRKCB/NCOA2/CARM1/TRERF1/ACTN4/NCOA6/KDM1A
GOCC_EXTERNAL_ENCAPSULATING_STRUCTURE	GOCC_EXTERNAL_ENCAPSULATING_STRUCTURE	446	0.399352	1.74756	0.00191205	0.0894537	0.0818129	2025	tags=31%, list=12%, signal=28%	MUC6/TGM4/COL11A2/ITIH2/WNT7A/BCAN/KRT1/L1CAM/FLG/ACAN/CHAD/NDNF/MMP8/COL26A1/CDH2/AGT/ELFN2/WNT11/FGFBP3/COL9A3/GDF15/GPC5/TPSAB1/ANGPTL7/LRRC17/GPC2/GPC3/FBN2/COL17A1/TNFRSF11B/TPSB2/KNG1/ADAMTS9/FLRT2/ADAMTS16/IMPG2/CTSG/COLQ/ELFN1/LAMA2/ADAMTS1/S100A8/F7/MFAP4/SMOC1/COL18A1/COL1A2/PHOSPHO1/ADAM11/COL5A1/F13A1/C17orf58/BCAM/PAPLN/MFAP5/LINGO4/MST1/ADAMTS7/COL4A5/TECTA/SPOCK2/COMP/P3H2/PCOLCE/L…
GOBP_NEGATIVE_REGULATION_OF_CARBOHYDRATE_METABOLIC_PROCESS	GOBP_NEGATIVE_REGULATION_OF_CARBOHYDRATE_METABOLIC_PROCESS	42	0.556211	1.74237	0.00555556	0.146081	0.133603	3509	tags=50%, list=22%, signal=39%	PFKFB1/C1QTNF12/CBFA2T3/CLTC/SMPD3/SOGA1/MST1/ENPP1/ACTN3/GIT1/PPARGC1A/PRKN/MIDN/COX11/TIGAR/GSK3B/C1QTNF3/CRY1/NCOR1/PASK/GSK3A
GOCC_SYNAPTONEMAL_STRUCTURE	GOCC_SYNAPTONEMAL_STRUCTURE	29	0.60682	1.74036	0.00547445	0.146081	0.133603	1411	tags=21%, list=9%, signal=19%	SYCE1/REC8/HORMAD1/HSPA2/SYCP2/SYCE2
GOBP_ANTERIOR_POSTERIOR_PATTERN_SPECIFICATION	GOBP_ANTERIOR_POSTERIOR_PATTERN_SPECIFICATION	149	0.442117	1.7223	0.00191939	0.0894537	0.0818129	2598	tags=33%, list=16%, signal=28%	TCAP/NKD1/HOXB9/HEY2/ALDH1A2/HOXB2/GPC3/PCGF2/HOXA11/HOXD8/PCSK5/HOXC6/WNT1/FOXH1/LFNG/BPTF/FRS2/HOXA7/DLL3/DLL1/HOXB4/HOXC4/HOXA5/HOXA2/HIPK2/EPB41L5/HOXA6/SFRP2/AXIN2/NODAL/GDF11/HES4/HOXB3/DCANP1/HES6/HOXB7/HEY1/SEMA3C/HOXA10/GLI3/TSHZ1/HOXA4/CRB2/PSEN1/NRARP/BMPR2/PRKDC/WLS/TBX3
GOBP_SYNAPSE_ORGANIZATION	GOBP_SYNAPSE_ORGANIZATION	346	0.399777	1.71419	0.00188324	0.0894537	0.0818129	2252	tags=28%, list=14%, signal=24%	GPM6A/WNT7A/ERBB2/BCAN/NLGN4Y/L1CAM/NLGN4X/CDH2/BDNF/PCDHB3/LRFN2/KIF1A/ZNF365/NEFL/PCDHB11/CUX2/IGF1R/GABRA2/SRCIN1/UNC13A/PPFIA2/ITGA3/PCDHGC5/DRP2/TANC2/SHANK1/FLRT2/CEL/ELFN1/PALM/LHFPL4/F2R/SEZ6/SNCA/WNT7B/COL4A5/NTRK2/SLC6A1/LRRC4C/PTPRS/SPOCK2/LRRK2/PCDHB6/ITSN1/PCDHB13/CACNB4/OXTR/LRRC4B/DLGAP3/LINGO2/CAMKV/PCDHGC4/PPFIBP1/PPFIA1/ADGRL3/ZMYND8/APOE/PCDHB16/OBSL1/NTRK1/LGMN/MAP1B/LRRC24/SY…
GOBP_EPIDERMAL_CELL_DIFFERENTIATION	GOBP_EPIDERMAL_CELL_DIFFERENTIATION	163	0.433418	1.71198	0.00189753	0.0894537	0.0818129	1236	tags=18%, list=8%, signal=17%	TGM3/KRT1/TCHH/FLG/CERS3/ALOX15B/CDSN/HEY2/POU3F1/MED1/TGM1/CSTA/STRC/KLK14/KRT80/CNFN/ABCA12/HOXA7/DLL1/SLC9A3R1/ADAM9/KRT13/AQP3/KAZN/USH2A/KRT17/BCL11B/TPRN/NCOA3
HP_ROUND_FACE	HP_ROUND_FACE	90	0.476434	1.70448	0.00193798	0.0894537	0.0818129	3623	tags=33%, list=22%, signal=26%	COL11A2/ECEL1/PGAP3/LMX1B/ITGA3/COL11A1/ADAMTSL2/PDE11A/COL6A3/P3H1/FBN1/CANT1/PRKAR1A/NEXMIF/COL6A1/PDE4D/KDM6B/PTEN/ADARB1/LTBP3/AFF4/TECPR2/AKT1/ERGIC1/FIBP/MAPK8IP3/CHSY1/ZBTB24/FGD1/PEX6
GOCC_COMPLEX_OF_COLLAGEN_TRIMERS	GOCC_COMPLEX_OF_COLLAGEN_TRIMERS	20	0.651489	1.69708	0.00386847	0.120565	0.110267	1756	tags=55%, list=11%, signal=49%	COL11A2/COL1A2/COL5A1/COL4A5/COL5A2/COL11A1/COL1A1/COL16A1/COL3A1/COL4A1/COL4A6
GOMF_METALLOENDOPEPTIDASE_ACTIVITY	GOMF_METALLOENDOPEPTIDASE_ACTIVITY	85	0.473288	1.68299	0.00382409	0.120565	0.110267	2763	tags=44%, list=17%, signal=36%	ECEL1/MMP8/PHEX/ADAMTS9/ADAMTS16/TLL2/ADAMTS1/ADAM11/PAPLN/ADAMTS7/NLN/ADAM9/MMEL1/ADAMTSL2/ADAMTS17/ADAMTS14/MMP17/MMP23B/ADAMTS6/ADAMTSL1/MMP16/ADAMTS5/ADAM23/ADAM12/MMP2/PITRM1/MMP24/MMP15/PAPPA/MMP14/MIPEP/BMP1/ZMPSTE24/RCE1/MMP11/IDE/ECE1
GOBP_LEARNING	GOBP_LEARNING	107	0.449147	1.67725	0.00180505	0.0894537	0.0818129	2455	tags=33%, list=15%, signal=28%	JPH3/LRRN4/NLGN4Y/NLGN4X/CNTNAP2/SHANK1/ATP1A2/GRIN1/NDRG4/SLC12A5/NTRK2/SLC6A1/BRSK1/PPP1R9B/HRH1/FOSL1/MAP1A/LGMN/CHRNB2/GIT1/PRKN/FGF13/SYT11/KIT/NF1/NLGN3/SLC8A3/TTC36/UCN/YTHDF1/ATXN1L/EPHB2/TACO1/NTSR1/CLN3
GOCC_COLLAGEN_CONTAINING_EXTRACELLULAR_MATRIX	GOCC_COLLAGEN_CONTAINING_EXTRACELLULAR_MATRIX	346	0.390993	1.67653	0.00188324	0.0894537	0.0818129	2021	tags=30%, list=12%, signal=27%	TGM4/COL11A2/ITIH2/KRT1/L1CAM/FLG/ACAN/MMP8/COL26A1/CDH2/AGT/FGFBP3/COL9A3/GDF15/GPC5/TPSAB1/ANGPTL7/GPC2/GPC3/FBN2/COL17A1/TPSB2/KNG1/ADAMTS9/IMPG2/CTSG/COLQ/LAMA2/ADAMTS1/S100A8/F7/MFAP4/SMOC1/COL18A1/COL1A2/ADAM11/COL5A1/F13A1/C17orf58/BCAM/MFAP5/MST1/COL4A5/TECTA/COMP/P3H2/PCOLCE/MFAP2/SNORC/COL10A1/COL23A1/FGF9/COL5A2/EGFL7/LOXL1/USH2A/COL11A1/THBS4/EGFLAM/AMBP/SFRP2/TGFB3/COL1A1/HSPG2/VCAN/…
HP_STRIAE_DISTENSAE	HP_STRIAE_DISTENSAE	20	0.642624	1.67398	0.00580271	0.146081	0.133603	2963	tags=55%, list=18%, signal=45%	COL5A1/ABCC6/COL5A2/COL1A1/ENPP1/PDE11A/FBN1/PRKAR1A/PRKACA/TGFBR2/TGFBR1
GOBP_HOMOLOGOUS_CHROMOSOME_PAIRING_AT_MEIOSIS	GOBP_HOMOLOGOUS_CHROMOSOME_PAIRING_AT_MEIOSIS	31	0.572169	1.67161	0.00547445	0.146081	0.133603	1430	tags=26%, list=9%, signal=24%	SYCE1/REC8/HORMAD1/MEIOC/MAEL/SYCP2/SYCE2/IHO1
HP_ABNORMALITY_OF_THE_WRIST	HP_ABNORMALITY_OF_THE_WRIST	117	0.441453	1.66769	0.0018797	0.0894537	0.0818129	3048	tags=36%, list=19%, signal=29%	COL11A2/WNT7A/TNNT3/MEG3/SLC34A3/PTH1R/GPC3/TUBB3/COLQ/SMOC1/RAC3/BPTF/ABCC6/COMP/ADAMTSL2/SALL4/ENPP1/HSPG2/AEBP1/FGFR3/CANT1/ERLIN2/MYH3/PSMD12/APC/MAFB/EVC/PRG4/MMP2/PTEN/KIF22/MMP14/TONSL/SLC35D1/TBX3/ZMPSTE24/NIN/DHX16/AKT1/AIFM1/ROR2/RSPRY1
GOBP_MACROMOLECULE_DEACYLATION	GOBP_MACROMOLECULE_DEACYLATION	105	0.44847	1.66439	0.00365631	0.120565	0.110267	3409	tags=30%, list=21%, signal=23%	NOTUM/MSL3P1/LRRK2/PPT1/PHB/RCOR2/PRKAA2/BAZ2A/HDAC9/TRERF1/REST/SPRED2/UCN/RCOR1/HDAC11/AKAP8L/NDN/SIN3B/LYPLA1/ABHD16B/ABHD12B/NIPBL/HDAC6/LYPLA2/MTA1/ZBTB7B/MIDEAS/TBL1XR1/TBL1X/SIRT2/ABHD17C
GOBP_REGIONALIZATION	GOBP_REGIONALIZATION	240	0.406693	1.66294	0.00192308	0.0894537	0.0818129	3085	tags=34%, list=19%, signal=28%	WNT7A/TCAP/DLX1/NKD1/HOXB9/WNT11/HEY2/LMX1B/ALDH1A2/HOXB2/GPC3/GATA5/PCGF2/HOXA11/HOXD8/PCSK5/AR/HOXC6/WNT1/FOXH1/LFNG/BPTF/FRS2/HOXA7/DLL3/WNT7B/DLL1/FOXJ1/HOXB4/HOXC4/WNT8B/HOXA5/HOXA2/HIPK2/EPB41L5/SPRY1/EMX1/HOXA6/SFRP2/CHRD/AXIN2/NODAL/IFT52/GDF11/HES4/HOXB3/DCANP1/HES6/SEMA3F/HOXB7/HEY1/SEMA3C/HOXA10/GLI3/MAFB/SMAD6/TSHZ1/HOXA4/CRB2/MNS1/PSEN1/PAX8/PRKACA/CITED2/NRARP/BMPR2/PIFO/PRKDC/WLS/T…
GOBP_SENSORY_PERCEPTION_OF_CHEMICAL_STIMULUS	GOBP_SENSORY_PERCEPTION_OF_CHEMICAL_STIMULUS	56	0.498898	1.65174	0.00564972	0.146081	0.133603	2066	tags=36%, list=13%, signal=31%	TRPA1/BEST2/GNG13/OR7D2/CD36/SLC24A4/TAS1R3/SCNN1A/REEP2/SCNN1D/ASIC3/CALHM3/TAS2R5/TRPM5/GNAL/TAS2R4/PLCB2/GNAT2/TAS2R31/BBS1
GOBP_SKIN_DEVELOPMENT	GOBP_SKIN_DEVELOPMENT	216	0.409205	1.65066	0.0019084	0.0894537	0.0818129	3039	tags=31%, list=19%, signal=25%	TGM3/KRT1/TCHH/FLG/CERS3/ATP8A2/ALOX15B/CDSN/POU3F1/MED1/TNFRSF19/TGM1/CSTA/ITGB6/EGFR/ITGA3/SLC2A10/KLK14/KRT80/CNFN/FST/COL1A2/ABCA12/COL5A1/HOXA7/DLL1/COMP/ADAM9/KRT13/AQP3/COL5A2/GRHL3/KAZN/COL1A1/KRT17/BCL11B/WNT10A/EDAR/NCOA3/LAMA5/PPL/COL3A1/NME2/IRF6/STK4/KRT18/NUMA1/ASPRV1/PSEN1/APCDD1/ZBED2/HRNR/COL5A3/KRT23/ALOX12/SRSF6/ZMPSTE24/LATS1/KRT8/ACVR1B/CD109/RYR1/SHARPIN/ABCB6/KRTAP5-9/SUFU
GOBP_TRANSFORMING_GROWTH_FACTOR_BETA_RECEPTOR_SIGNALING_PATHWAY	GOBP_TRANSFORMING_GROWTH_FACTOR_BETA_RECEPTOR_SIGNALING_PATHWAY	177	0.415457	1.64914	0.00193798	0.0894537	0.0818129	2999	tags=33%, list=18%, signal=27%	WFIKKN2/BAMBI/RASL11B/GDF15/PRDM16/FBN2/ITGB6/ITGA3/DAND5/SLC2A10/COL1A2/WNT1/FOXH1/ADAM9/HIPK2/ZMIZ1/SPRY1/CITED1/ADAMTSL2/PXN/HTRA4/TGFB3/NODAL/GDF9/ZNF703/SKIL/SNX25/LEMD3/NREP/EMILIN1/FBN1/LTBP4/COL3A1/DKK3/DNM2/SMAD1/PARD6A/SMAD6/MTMR4/SPRED2/GIPC1/PEG10/SRC/FMOD/MIR17HG/LATS2/CITED2/TGFBR2/ID1/PMEPA1/LTBP3/ARHGEF18/LTBP2/LATS1/CD109/HTRA1/TGFBR1/CREBBP/IL17RD
GOBP_RESPONSE_TO_TRANSFORMING_GROWTH_FACTOR_BETA	GOBP_RESPONSE_TO_TRANSFORMING_GROWTH_FACTOR_BETA	224	0.403006	1.63166	0.00192678	0.0894537	0.0818129	2436	tags=28%, list=15%, signal=24%	WNT7A/DLX1/WFIKKN2/BAMBI/RASL11B/GDF15/PRDM16/FBN2/ITGB6/PDE3A/ITGA3/DAND5/SLC2A10/COL1A2/WNT1/FOXH1/ADAM9/HIPK2/ZMIZ1/EPB41L5/SPRY1/CITED1/ADAMTSL2/PXN/HTRA4/TGFB3/COL1A1/NODAL/GDF9/WNT10A/ZNF703/ZFHX3/SKIL/SNX25/LEMD3/POSTN/NREP/EMILIN1/PDE2A/FBN1/LTBP4/PPARGC1A/COL3A1/DKK3/DNM2/SMAD1/PARD6A/MXRA5/SMAD6/MTMR4/SPRED2/GIPC1/PEG10/SRC/FMOD/CILP/MIR17HG/LATS2/CITED2/TGFBR2/ID1/PMEPA1/LTBP3
HP_PLAGIOCEPHALY	HP_PLAGIOCEPHALY	93	0.450967	1.62833	0.00380228	0.120565	0.110267	3955	tags=40%, list=24%, signal=30%	COL11A2/MEG3/PGAP3/LMX1B/PCGF2/TUBB3/CNTNAP2/RAC3/KAT6A/COL11A1/TWIST1/SALL4/FGFR3/EHMT1/MAFB/UGDH/MN1/CCDC47/ADNP/INPP5E/ADARB1/AFF4/DYNC1H1/WDR35/DHX37/TBC1D24/ERF/PPP3CA/PPP2R5D/CHSY1/RNASEH2A/USP7/HERC2/B3GALT6/KIDINS220/ARID2/STXBP1
HP_PREMATURE_BIRTH	HP_PREMATURE_BIRTH	127	0.426683	1.62606	0.00190114	0.0894537	0.0818129	2723	tags=29%, list=17%, signal=24%	MEG3/PTH1R/ALB/COL1A2/ABCA12/FOXH1/COL5A1/DLL1/KIF7/COL5A2/COL11A1/COL1A1/NODAL/KCNJ1/KLHL41/FGFR1/FBN1/PNPO/LMOD3/COL3A1/RALGAPA1/SLC17A5/TSHR/CLCN7/DOCK6/CRB2/DISP1/CLCNKA/TP53RK/DHPS/NUP107/SARS2/FZD4/NIPBL/QRSL1/ZMPSTE24/SERPINE1
GOBP_CELL_CELL_ADHESION_VIA_PLASMA_MEMBRANE_ADHESION_MOLECULES	GOBP_CELL_CELL_ADHESION_VIA_PLASMA_MEMBRANE_ADHESION_MOLECULES	208	0.398913	1.60466	0.0019084	0.0894537	0.0818129	1958	tags=30%, list=12%, signal=27%	CD177/CEACAM6/L1CAM/TENM3/CLDN6/CDH2/PCDHB3/PCDHGA5/CDH4/PCDHGB2/VSTM2L/TENM2/PCDHGA7/PCDHGB1/PCDHGA3/FAT3/PCDHB11/CDH12/CDHR1/GATA5/PCDHGB5/PCDHGC5/PCDHGA1/CELSR3/CLDN9/PCDHGA6/PCDHB8/PCDHGA4/AJUBA/TRO/PCDHGA10/LRRC4C/PTPRS/MPZ/PCDHB12/PCDHGB3/PCDHB6/CD84/PCDHB13/LRRC4B/CDH6/PCDHGC4/CDH26/MAG/PCDHGA2/PCDHGA8/ADGRL3/NECTIN2/TENM4/PCDHB16/PCDHGA12/OBSL1/FAT4/CDH1/NECTIN3/CLSTN2/SDK2/PCDHB10/ITGA5/…
GOBP_METENCEPHALON_DEVELOPMENT	GOBP_METENCEPHALON_DEVELOPMENT	78	0.458627	1.59598	0.00383877	0.120565	0.110267	2780	tags=29%, list=17%, signal=25%	WNT7A/KNDC1/NLGN4X/ZNF365/SCN5A/CEND1/WNT1/SEZ6/DLL1/PTPRS/CKB/PDSS2/SSTR2/PPARGC1A/RERE/CNTN1/TRNP1/PSEN1/SSTR3/FZD4/NANOS1/SPTBN2/PTPN11
GOCC_AXON_CYTOPLASM	GOCC_AXON_CYTOPLASM	57	0.47984	1.5947	0.00558659	0.146081	0.133603	5125	tags=56%, list=32%, signal=39%	KIF1A/NEFL/AGBL4/KIF5A/TRAK2/MAP1A/HSPB1/SYBU/KIF3A/KIF5B/AP3M2/DYNC1H1/KIF1B/KIF3B/MAPK8IP3/OPA1/TRIM46/DST/RAB21/HAP1/AP3B1/RAB27B/TERF2/AP3D1/MAPT/ACTR10/AP3S1/TRAK1/AP3M1/BLOC1S2/BLOC1S4/AP3S2
GOBP_REGULATION_OF_NOTCH_SIGNALING_PATHWAY	GOBP_REGULATION_OF_NOTCH_SIGNALING_PATHWAY	95	0.432559	1.57353	0.00377358	0.120565	0.110267	3460	tags=37%, list=21%, signal=29%	DLX1/HEY2/EGFR/GATA5/WNT1/LFNG/DLL1/YJEFN3/ZMIZ1/EGFL7/NOTCH3/POSTN/GAS2/BEND6/NOTCH4/HEY1/LLGL2/SLC35C2/KIT/SRC/TSPAN15/ARRDC1/NRARP/SYNJ2BP/MMP14/NOS3/CBFA2T2/BMP2K/AKT1/MAML3/CREBBP/MFNG/EPN2/DTX1/EGF
GOBP_SENSORY_PERCEPTION_OF_MECHANICAL_STIMULUS	GOBP_SENSORY_PERCEPTION_OF_MECHANICAL_STIMULUS	134	0.408496	1.57156	0.00378788	0.120565	0.110267	2386	tags=28%, list=15%, signal=24%	COL11A2/TRPA1/ADGRV1/SLC26A4/CRYM/EYA4/ATP2B2/STRC/LHFPL3/LHFPL4/ESPNL/SLC9A3R1/TECTA/CHD7/CEMIP/USH2A/COL11A1/ASIC3/MYO7B/COL1A1/TPRN/WFS1/LOXHD1/NTRK1/CHRNB2/OTOA/HPN/MARVELD2/HOXA1/KIT/SLC52A3/UCN/THRB/GABRB2/EYA1/FZD4/PKHD1L1
HP_STATUS_EPILEPTICUS	HP_STATUS_EPILEPTICUS	154	0.40262	1.57127	0.00581395	0.146081	0.133603	1706	tags=19%, list=11%, signal=17%	ARX/KCNQ2/ADGRV1/EEF1A2/KCNQ3/KIF1A/PRODH/SCN2A/GABRA2/UPB1/GRIA4/CLTC/ATP1A2/GRIN1/SLC12A5/NTRK2/SLC6A1/CACNA1A/CACNB4/PDSS2/TAOK1/TCF4/CLCN2/BRSK2/PNPO/KCNT1/EHMT1/NEXMIF/SCN8A
GOBP_EMBRYONIC_SKELETAL_SYSTEM_DEVELOPMENT	GOBP_EMBRYONIC_SKELETAL_SYSTEM_DEVELOPMENT	97	0.430008	1.56671	0.0037594	0.120565	0.110267	3387	tags=45%, list=21%, signal=36%	DLX1/HOXB9/WNT11/HOXB2/PCGF2/SLC2A10/HOXA11/PCSK5/HOXC6/HOXA7/HOXB4/HOXC4/MBTD1/HOXA5/HOXA2/COL11A1/TWIST1/HOXA6/TGFB3/COL1A1/NODAL/HOXB3/HOXB7/SHOX2/MMP16/HOXA1/GLI3/HOXA4/SULF2/KIAA1217/TGFBR2/MMP14/NIPBL/OSR2/PBX1/WNT9A/IFT140/TGFBR1/HOXA3/ALX3/SHH/SATB2/TBX1/SCX
GOBP_REGULATION_OF_AXONOGENESIS	GOBP_REGULATION_OF_AXONOGENESIS	136	0.405635	1.56283	0.00380952	0.120565	0.110267	2817	tags=33%, list=17%, signal=28%	WNT7A/L1CAM/CDH2/BDNF/CDH4/NEFL/UST/KIAA0319/NTRK2/LRRC4C/PTPRS/BRSK1/LINGO1/SEMA6C/LRP1/MAG/METRN/MCF2/PLXNA4/THY1/SKIL/TRAK2/DIP2B/PLXNC1/SEMA4B/ARHGAP4/MAP1B/BRSK2/SEMA3F/DBN1/SHOX2/SEMA3C/FGF13/CDKL5/PSEN1/PTEN/PLXNA3/SEMA7A/EPHB2/BMPR2/PAK2/GDI1/GSK3B/SLIT2/NIN
GOBP_NEGATIVE_REGULATION_OF_NEURON_APOPTOTIC_PROCESS	GOBP_NEGATIVE_REGULATION_OF_NEURON_APOPTOTIC_PROCESS	106	0.419857	1.56204	0.00548446	0.146081	0.133603	2279	tags=27%, list=14%, signal=24%	DLX1/NDNF/BDNF/VSTM2L/NEFL/F2R/NTRK2/HIPK2/UNC5B/CLCF1/PPT1/CITED1/RASA1/TGFB3/LRP1/NES/MAG/WFS1/CNTF/APOE/NTRK1/LGMN/PPARGC1A/PRKN/NFATC4/RETREG1/PSEN1/GABRB2/AXL
GOBP_CYTOSOLIC_TRANSPORT	GOBP_CYTOSOLIC_TRANSPORT	160	0.397045	1.56179	0.00189753	0.0894537	0.0818129	3731	tags=30%, list=23%, signal=23%	KIF1A/PPFIA2/CES1/TANC2/CLTC/SNF8/SPAG9/LRRK2/SYT7/DENND2A/BAIAP3/EMP2/EHD3/KIF5A/KIF16B/RAB6C/HOOK2/HOOK1/KIF5B/PRKN/RHOBTB3/DOP1B/STX10/CORO7/PIKFYVE/SRC/VPS35/EZR/TBC1D10C/RAB6A/CLN3/CLTCL1/ANKRD27/KIF1B/VTI1B/GAK/RAB6D/MON2/SYS1/RNF126/TRAPPC10/TBC1D10B/SNX16/YKT6/USP7/TRIM46/HEATR5A/RAB21
GOBP_PATTERN_SPECIFICATION_PROCESS	GOBP_PATTERN_SPECIFICATION_PROCESS	315	0.366048	1.56144	0.00379507	0.120565	0.110267	3085	tags=32%, list=19%, signal=26%	WNT7A/TCAP/DLX1/NKD1/HOXB9/WNT11/HEY2/LMX1B/ALDH1A2/HOXB2/GPC3/GATA5/PCGF2/DAND5/HOXA11/CCDC40/HOXD8/PCSK5/AR/FST/HOXC6/NDRG4/WNT1/FOXH1/LFNG/BPTF/FRS2/HOXA7/DLL3/WNT7B/DLL1/FOXJ1/HOXB4/HOXC4/WNT8B/HOXA5/HOXA2/HIPK2/GRHL3/EPB41L5/SPRY1/EMX1/CITED1/HOXA6/MEIS3P1/SFRP2/CHRD/AXIN2/NODAL/IFT52/GDF11/CCDC39/HES4/TBX2/HOXB3/DCANP1/HES6/SEMA3F/HOXB7/SHROOM3/EOMES/HEY1/SMAD1/SEMA3C/SIM2/HOXA10/APC/GLI3/M…
GOBP_EPITHELIAL_CELL_DIFFERENTIATION	GOBP_EPITHELIAL_CELL_DIFFERENTIATION	488	0.353578	1.5546	0.00190114	0.0894537	0.0818129	2837	tags=26%, list=17%, signal=22%	ARX/WNT7A/TGM3/UPK1A/KRT1/TCHH/FLG/CERS3/ACTL8/CDH2/UPK3A/UPK2/ALOX15B/SCUBE1/WNT11/CDSN/HEY2/POU3F1/MED1/CCND1/VSIG1/TGM1/PROC/CSTA/CPS1/GATA5/BFSP2/CES1/S1PR3/STRC/KLK14/KRT80/CNFN/AR/FASN/NR5A2/COL18A1/ABCA12/WNT1/FRS2/HOXA7/WNT7B/DLL1/FOXJ1/SLC9A3R1/PTPRS/HOXA5/ADAM9/MTSS1/THRA/KRT13/AQP3/CD24/EPB41L5/SPRY1/KAZN/EMX1/USH2A/CITED1/CCDC88C/GPAT4/ID3/KRT17/BCL11B/SYNE4/NODAL/ZNF703/IKBKB/TPRN/SK…
HP_INFECTION_RELATED_SEIZURE	HP_INFECTION_RELATED_SEIZURE	77	0.444643	1.55081	0.00378072	0.120565	0.110267	1876	tags=21%, list=12%, signal=18%	ARX/KCNQ2/ADGRV1/KCNQ3/SCN2A/ATP1A2/SLC12A5/SLC6A1/CACNA1A/CACNB4/TRIM8/CLCN2/ERLIN2/SRPX2/SCN8A/CDKL5
GOBP_CEREBRAL_CORTEX_DEVELOPMENT	GOBP_CEREBRAL_CORTEX_DEVELOPMENT	91	0.431218	1.54974	0.00383877	0.120565	0.110267	3141	tags=33%, list=19%, signal=27%	ARX/CDH2/NEFL/LHX6/CNTNAP2/NTRK2/PTPRS/PPP1R9B/ZMIZ1/EMX1/LRP1/TACC2/TACC1/FAT4/COL3A1/CCDC85C/FGF13/GLI3/NF1/FOXP2/NDE1/PSEN1/LAMB1/WDR62/GSK3B/SLIT2/KDM1A/EMX2/NSUN5/BBS2
GOBP_FIBROBLAST_GROWTH_FACTOR_RECEPTOR_SIGNALING_PATHWAY	GOBP_FIBROBLAST_GROWTH_FACTOR_RECEPTOR_SIGNALING_PATHWAY	89	0.432486	1.54918	0.00385356	0.120565	0.110267	2177	tags=22%, list=13%, signal=20%	FGF17/FGFBP3/FGF5/FGFR4/FGF18/FLRT2/FRS2/FGF9/SPRY1/CREB3L1/KIF16B/GPC1/FGFR3/FGFR1/ESRP2/FAT4/DSTYK/SPRED2/GATA3/SULF2
HP_ABNORMALITY_OF_THE_SYNOVIA	HP_ABNORMALITY_OF_THE_SYNOVIA	285	0.367958	1.54587	0.00191939	0.0894537	0.0818129	4230	tags=38%, list=26%, signal=28%	ECEL1/WNT7A/TNNT3/COL9A3/PTH1R/ARNT2/GPC3/SLC2A10/HOXA11/SMOC1/COL1A2/FOXH1/COL5A1/ABCC6/DLL1/COMP/THRA/COL10A1/COL5A2/RAD51C/COL1A1/ENPP1/HSPG2/NODAL/PTRH2/KLHL41/AEBP1/FGFR3/IFT52/FGFR1/POLR3A/COLEC11/COL6A3/OBSL1/GATA1/FBN1/CANT1/MYH3/LMOD3/COL3A1/SHROOM4/DSTYK/FBLN5/APC/CCDC8/GLI3/COL6A1/CUL7/CCDC47/EVC/PRG4/MMP2/DISP1/INPPL1/PTEN/TGFBR2/EYA1/MYO18B/KMT2D/KIF22/SLC35A2/CLTCL1/AFF4/KAT6B/NIPBL…
HP_ABNORMALITY_OF_THE_DIENCEPHALON	HP_ABNORMALITY_OF_THE_DIENCEPHALON	95	0.424223	1.5432	0.00377358	0.120565	0.110267	3295	tags=29%, list=20%, signal=24%	TRH/FGF17/NDNF/CDH2/TUBB3/PROK2/FOXH1/DLL1/KIF7/CHD7/NODAL/FGFR1/POMK/GLI3/CPLANE1/GTPBP3/DISP1/NDE1/PDGFB/TCTN3/AKT1/IL17RD/SUFU/SEMA3A/TWNK/GTF2IRD1/SHH/POMT2
GOBP_PALLIUM_DEVELOPMENT	GOBP_PALLIUM_DEVELOPMENT	124	0.404859	1.5427	0.00564972	0.146081	0.133603	3141	tags=33%, list=19%, signal=27%	ARX/BCAN/DLX1/CDH2/NEFL/LHX6/CNTNAP2/NTRK2/PTPRS/PPP1R9B/ZMIZ1/SCT/EMX1/LRP1/NME1/MFSD2A/TACC2/TACC1/FAT4/COL3A1/KIF5B/CCDC85C/FGF13/GLI3/NF1/FOXP2/KDM6B/NDE1/PSEN1/XRN2/PTEN/PLXNA3/LAMB1/WDR62/GSK3B/SLIT2/KDM1A/ATAT1/EMX2/NSUN5/BBS2
HP_DEPRESSED_NASAL_RIDGE	HP_DEPRESSED_NASAL_RIDGE	99	0.419378	1.53287	0.00371058	0.120565	0.110267	4320	tags=44%, list=27%, signal=33%	COL11A2/PRDM16/GREB1L/EDA2R/ABCA12/ITGA8/FOXH1/DLL1/KCNAB2/MKS1/HSPG2/NODAL/EDAR/FGFR1/EDARADD/MYH3/PRKAR1A/RERE/GLI3/MN1/PDE4D/SMARCA4/MAN2B1/DISP1/SMARCD1/HDAC6/PEPD/GABRD/TCTN3/PTPN11/CREBBP/SHH/LHX4/TBX1/PRMT7/ARID1A/ARID2/CSPP1/CEP290/DPF2/TGIF1/SOX4/PIGL/RPGRIP1L
HP_DEEPLY_SET_EYE	HP_DEEPLY_SET_EYE	177	0.386151	1.53281	0.00387597	0.120565	0.110267	3656	tags=32%, list=23%, signal=25%	PLP1/HMGA2/EEF1A2/MEG3/CDH2/PRDM16/IGF1R/ARNT2/BPTF/AGL/KCNAB2/KIF7/KAT6A/CACNA1G/SALL4/TCF4/LEMD3/POLR3A/NTRK1/FBN1/SPOP/MYH3/COL3A1/RALGAPA1/PSMD12/WASF1/CRPPA/RERE/MAFB/UGDH/NF1/CDKL5/HECW2/SRC/DHPS/AP1S2/PRKDC/FARSA/SETD1A/GABRD/EBF3/PYCR1/ERCC4/CREBBP/TBL1XR1/SNRPN/FIBP/PPP2R5D/MAPK8IP3/SATB2/CENPF/PRMT7/RAI1/ABL1/SON/SRCAP
GOBP_MUCOPOLYSACCHARIDE_METABOLIC_PROCESS	GOBP_MUCOPOLYSACCHARIDE_METABOLIC_PROCESS	108	0.40907	1.52785	0.00366972	0.120565	0.110267	1441	tags=19%, list=9%, signal=17%	ITIH2/BCAN/ACAN/NDNF/HAS3/UST/CLTC/SMPD3/HGF/CHST15/XYLT2/SPOCK2/NDST3/CEMIP/EGFLAM/ABCC5/VCAN/OMD/ST3GAL2/BPNT2
GOCC_BASEMENT_MEMBRANE	GOCC_BASEMENT_MEMBRANE	79	0.437108	1.52381	0.00383877	0.120565	0.110267	2928	tags=44%, list=18%, signal=36%	COL9A3/COL17A1/COLQ/LAMA2/ADAMTS1/SMOC1/COL18A1/COL5A1/COL4A5/P3H2/FGF9/LOXL1/USH2A/THBS4/EGFLAM/HSPG2/LAMA5/MMRN2/FBN1/TMEFF1/COL4A1/LAMC3/COL4A6/VWA2/COL8A2/CCDC80/NID2/NTN3/LAMB1/SPARC/TGFBI/COL15A1/ERBIN/NTN4/NID1
HP_COXA_VALGA	HP_COXA_VALGA	79	0.436745	1.52255	0.00383877	0.120565	0.110267	4181	tags=41%, list=26%, signal=30%	MEG3/COL9A3/LMX1B/SLC2A10/COL1A2/COL11A1/ADAMTSL2/TGFB3/COL1A1/ENPP1/HSPG2/CANT1/GLI3/PDE4D/CCDC47/SMARCA4/MAN2B1/SMARCD1/SLC35A2/ZMPSTE24/DVL1/EIF2AK3/COG1/DVL3/B3GALT6/ARID1A/ARID2/STXBP1/TRIP11/DPF2/SOX4/COG8
GOBP_NEGATIVE_REGULATION_OF_TRANSMEMBRANE_RECEPTOR_PROTEIN_SERINE_THREONINE_KINASE_SIGNALING_PATHWAY	GOBP_NEGATIVE_REGULATION_OF_TRANSMEMBRANE_RECEPTOR_PROTEIN_SERINE_THREONINE_KINASE_SIGNALING_PATHWAY	112	0.407162	1.52217	0.00571429	0.146081	0.133603	2407	tags=29%, list=15%, signal=25%	DLX1/WFIKKN2/BAMBI/RASL11B/PRDM16/FBN2/DAND5/SLC2A10/TOB1/FSTL3/FST/WNT1/HIPK2/SPRY1/ADAMTSL2/SFRP2/HTRA4/TGFB3/CHRD/SKIL/SNX25/LEMD3/EMILIN1/FBN1/DNM2/SMAD6/MTMR4/SPRED2/PEG10/CILP/MIR17HG/TGFBR2/PMEPA1
GOBP_REGULATION_OF_CELLULAR_RESPONSE_TO_GROWTH_FACTOR_STIMULUS	GOBP_REGULATION_OF_CELLULAR_RESPONSE_TO_GROWTH_FACTOR_STIMULUS	234	0.374062	1.52134	0.00192308	0.0894537	0.0818129	2407	tags=27%, list=15%, signal=24%	DLX1/WFIKKN2/AGT/FGFBP3/BAMBI/ZNF423/RASL11B/PRDM16/GPC3/FBN2/FGF18/ITGA3/SFRP5/DAND5/SLC2A10/TOB1/FSTL3/FST/WNT1/DLL1/HIPK2/VEGFC/SPRY1/CITED1/ADAMTSL2/SFRP2/HTRA4/CREB3L1/TGFB3/CHRD/ZNF703/SKIL/SNX25/GPC1/LEMD3/FGFR1/NREP/EMILIN1/MMRN2/FBN1/LTBP4/DKK3/PRKCB/DNM2/WASF1/DSTYK/ITGA5/SFRP4/SMAD6/MTMR4/SPRED2/GIPC1/PEG10/NUMA1/CRB2/GATA3/SULF2/MIR17HG/LATS2/CITED2/TGFBR2/FZD4/BMPR2/PMEPA1
GOBP_SKELETAL_SYSTEM_DEVELOPMENT	GOBP_SKELETAL_SYSTEM_DEVELOPMENT	412	0.347711	1.50951	0.00191205	0.0894537	0.0818129	1855	tags=21%, list=11%, signal=19%	COL11A2/HMGA2/WNT7A/BCAN/DLX1/WFIKKN2/ACAN/CHAD/HOXB9/WNT11/SCIN/MED1/PHEX/PTH1R/EXTL1/LRRC17/PAPPA2/HOXB2/FBN2/ITGB6/TNFRSF11B/PCGF2/FGF18/PTHLH/SLC2A10/HOXA11/SMPD3/HOXD8/PCSK5/FST/HOXC6/COL1A2/PHOSPHO1/WNT1/TAL1/HOXA7/DLL3/WNT7B/ADAMTS7/HOXB4/HOXC4/MBTD1/HOXA5/COMP/SNORC/HOXA2/INHA/THRA/FMN1/CHD7/COL10A1/COL5A2/COL11A1/RGN/TWIST1/BMP8B/HOXA6/SFRP2/TGFB3/COL1A1/CHRD/AXIN2/VCAN/NODAL/TNFSF11/FGF…
HP_ABNORMALITY_OF_THE_ANTERIOR_FONTANELLE	HP_ABNORMALITY_OF_THE_ANTERIOR_FONTANELLE	97	0.414085	1.50869	0.0037594	0.120565	0.110267	2021	tags=19%, list=12%, signal=16%	COL11A2/ARX/MEG3/H19/MYCN/COL1A2/KIF7/COL11A1/TWIST1/COL1A1/FGFR3/POLR3A/P3H1/ASPA/FAT4/GLI3/UBR1/MMP2
GOBP_CELL_JUNCTION_ASSEMBLY	GOBP_CELL_JUNCTION_ASSEMBLY	354	0.350508	1.50739	0.0018797	0.0894537	0.0818129	2686	tags=27%, list=17%, signal=23%	GPM6A/WNT7A/NLGN4Y/CLDN6/NLGN4X/CDH2/AGT/BDNF/PCDHB3/WNT11/APOD/EPHA3/PCDHB11/CDH12/CUX2/GABRA2/COL17A1/CLDN9/SHANK1/FLRT2/ARHGAP6/CEL/FLNC/LHFPL4/AJUBA/SNCA/VMP1/FSCN1/NTRK2/PTPRS/SPOCK2/FMN1/PCDHB6/PCDHB13/RHOD/MPP7/EPB41L5/OXTR/LRRC4B/LINGO2/CDH6/ACTN2/LRP1/THY1/ZNF703/ADGRL3/IKBKB/PCDHB16/COL16A1/OBSL1/SLK/NTRK1/MAP1B/CORO2B/LRRC24/ACTN3/CHRNB2/EFNB2/SRPX2/CDH1/LGI2/BSN/CLSTN2/SDK2/MARVELD2/P…
HP_ABNORMAL_CLAVICLE_MORPHOLOGY	HP_ABNORMAL_CLAVICLE_MORPHOLOGY	102	0.409695	1.50702	0.00554529	0.146081	0.133603	4325	tags=41%, list=27%, signal=30%	WNT7A/MEG3/PTH1R/TNFRSF11B/KIF7/COL11A1/TWIST1/SALL4/FGFR3/CDC6/FGFR1/FAT4/GLI3/MMP2/SMARCA4/INPPL1/PTEN/EYA1/SMARCD1/MMP14/SLC35D1/TBX3/ZMPSTE24/IFT140/BCOR/CHD4/SUFU/SCARF2/RSPO2/SRCAP/ARID1A/ARID2/LRP5/TRIP11/CSPP1/INTU/DPF2/SOX4/VAC14/FKBP10/PIGL/TTC21B
HP_LIMITATION_OF_JOINT_MOBILITY	HP_LIMITATION_OF_JOINT_MOBILITY	338	0.352814	1.5068	0.00384615	0.120565	0.110267	2676	tags=22%, list=16%, signal=18%	PLP1/COL11A2/ECEL1/WNT7A/ADGRV1/TNNT3/L1CAM/KIF1A/PHEX/PADI4/PTH1R/LMX1B/PRDM16/SCN2A/TGM1/HGD/FBN2/TNFRSF11B/HOXA11/IL2RA/COLQ/LAMA2/FLNC/COL1A2/ABCA12/KCNAB2/COMP/FGF9/CLCF1/ADAMTSL2/NOTCH3/SALL4/COL1A1/ENPP1/HSPG2/WFS1/FGFR3/LEMD3/FGFR1/COLEC11/COL6A3/ASPA/UBA1/FBN1/ERLIN2/MYH3/RERE/GNS/APC/MAFB/COL6A1/SFRP4/IRF6/SLC29A3/PRG4/MMP2/MAN2B1/PDGFRB/SLC16A2/NDE1/INPPL1/PTEN/MVK/LTBP3/PRRT2/KAT6B/NI…
HP_MIDFACE_RETRUSION	HP_MIDFACE_RETRUSION	241	0.367419	1.50359	0.0019305	0.0894537	0.0818129	3619	tags=32%, list=22%, signal=26%	PLP1/COL11A2/ARX/ACAN/H19/KIF1A/DLX4/PRDM16/SYP/GRIN1/RAC3/COL18A1/BPTF/AGL/KCNAB2/ZMIZ1/KAT6A/COL11A1/TWIST1/TGFB3/COL1A1/PTRH2/FGFR3/IFT52/FGFR1/OBSL1/FBN1/LTBP4/CANT1/FAT4/PRKAR1A/EHMT1/PSMD12/WASF1/RERE/RAB39B/CCDC8/RPS28/NF1/MN1/PDE4D/HECW2/CUL7/CCDC47/MAN2B1/PDGFRB/PRKACA/SOS2/KIF22/BRF1/TONSL/SLC35D1/GDI1/GABRD/DVL1/ZNF41/PTPN11/ITCH/PYCR1/AIFM1/WDR35/ROR2/CHD1/DHX37/TBL1XR1/USP9X/ERF/FIBP…
GOMF_INTEGRIN_BINDING	GOMF_INTEGRIN_BINDING	131	0.390799	1.49779	0.00567108	0.146081	0.133603	2511	tags=34%, list=15%, signal=29%	CD177/CASR/LGALS12/ICAM4/ITGB6/EGFR/ITGA3/S1PR3/ADAM11/COL5A1/GPNMB/COMP/ADAM9/THBS4/SFRP2/ACTN2/EMP2/CDH26/THY1/LAMA5/EMILIN1/COL16A1/FBN1/LTBP4/ACTN3/COL3A1/VWF/ESM1/ADAMTS5/ITGA5/FBLN5/ITGA4/FCER2/JAM3/ADAM23/SRC/ICAM5/ACTN4/SEMA7A/UTRN/ITGBL1/LAMB1/IGF1/MMP14
GOBP_EPIDERMIS_DEVELOPMENT	GOBP_EPIDERMIS_DEVELOPMENT	247	0.363248	1.49606	0.00191205	0.0894537	0.0818129	1298	tags=16%, list=8%, signal=15%	TGM3/KRT1/TCHH/FLG/CERS3/ALOX15B/CDSN/HEY2/POU3F1/MED1/TNFRSF19/TGM1/CSTA/COL17A1/EGFR/PTHLH/EDA2R/STRC/KLK14/KRT80/CNFN/FST/ABCA12/HOXA7/DLL1/SLC9A3R1/ADAM9/KRT13/AQP3/GRHL3/KAZN/USH2A/KRT17/BCL11B/WNT10A/EDAR/TPRN/NCOA3/LAMA5
HP_ADDUCTED_THUMB	HP_ADDUCTED_THUMB	78	0.429416	1.49433	0.00575816	0.146081	0.133603	1841	tags=19%, list=11%, signal=17%	ECEL1/TNNT3/MEG3/L1CAM/FBN2/PCGF2/KLHL41/COL6A3/UBA1/FBN1/MYH3/LMOD3/SEMA3C/CRPPA/COL6A1
HP_ABNORMALITY_OF_THE_MIDFACE	HP_ABNORMALITY_OF_THE_MIDFACE	483	0.33784	1.48199	0.00193798	0.0894537	0.0818129	3896	tags=32%, list=24%, signal=25%	PLP1/COL11A2/ARX/MEG3/ACAN/H19/KIF1A/COL9A3/PTH1R/LMX1B/DLX4/PRDM16/GPC3/GATA5/PCGF2/SYP/SLC2A10/GRIN1/RAC3/COL18A1/BPTF/AGL/XYLT2/KCNAB2/TUBB4A/KIF7/CHD7/ZMIZ1/KAT6A/CLCF1/COL11A1/TWIST1/NOTCH3/SALL4/TCF4/MKS1/TGFB3/COL1A1/LRP1/HSPG2/ELMO2/ANK1/PTRH2/AEBP1/FGFR3/IFT52/FGFR1/POLR3A/OBSL1/NTRK1/GATA1/FBN1/LTBP4/CANT1/MYH3/FAT4/PRKAR1A/EHMT1/PSMD12/WASF1/RERE/DNMT3B/RAB39B/FBLN5/APC/CCDC8/VPS13B/MA…
HP_ABNORMALITY_OF_THE_FONTANELLES_OR_CRANIAL_SUTURES	HP_ABNORMALITY_OF_THE_FONTANELLES_OR_CRANIAL_SUTURES	338	0.346469	1.4797	0.00384615	0.120565	0.110267	3048	tags=27%, list=19%, signal=23%	COL11A2/ARX/SLC26A4/MEG3/SLC34A3/AGT/H19/KIF1A/PHEX/LMX1B/PRDM16/TANC2/MYCN/SLC2A10/RAC3/COL1A2/KCNAB2/KIF7/THRA/KAT6A/COL11A1/TWIST1/NOTCH3/COL1A1/ENPP1/HSPG2/BCL11B/TNFSF11/KLHL41/FGFR3/LEMD3/IFT52/CDC6/FGFR1/POLR3A/COLEC11/P3H1/MAP1B/ASPA/FBN1/BPNT2/MYH3/LMOD3/ADAMTSL1/FAT4/RERE/TSHR/GLI3/ALPL/UBR1/SMAD6/CLCN7/WNK1/RETREG1/MMP2/TLK2/MAN2B1/KDM5B/PDGFRB/NDE1/PAX8/INPPL1/PIGT/WASHC5/PTEN/MVK/TGF…
GOCC_NEURON_PROJECTION_CYTOPLASM	GOCC_NEURON_PROJECTION_CYTOPLASM	83	0.419623	1.47909	0.00571429	0.146081	0.133603	5125	tags=52%, list=32%, signal=36%	KIF1A/NEFL/LRRK2/AGBL4/KIF5A/TRAK2/MAP1A/HSPB1/SYBU/KIF3A/KIF5B/WASF1/AP3M2/CDKL5/KLHL17/WLS/DYNC1H1/KIF1B/HIP1R/KIF3B/UHMK1/MAPK8IP3/OPA1/TRIM46/ARC/DST/RAB21/HAP1/AP3B1/GABARAPL1/CCIN/RAB27B/TERF2/AP3D1/MAPT/ACTR10/AP3S1/TRAK1/FMR1/AP3M1/BLOC1S2/BLOC1S4/AP3S2
GOCC_DISTAL_AXON	GOCC_DISTAL_AXON	243	0.360432	1.47569	0.00194553	0.0894537	0.0818129	2564	tags=29%, list=16%, signal=25%	CPLX2/GPM6A/L1CAM/CASR/TENM2/PCDHGB1/GRIK5/ADCY10/NEFL/CRMP1/SLC18A1/ELAVL4/SLC4A8/UNC13A/LAMP5/PREX1/TUBB3/ITGA3/SYP/GPER1/GRIN1/RAC3/SNCA/STMN3/FSCN1/NTRK2/PTPRS/BRSK1/LRRK2/PPP1R9B/USH2A/LRP1/THY1/TRAK2/ARHGAP4/MAP1B/BRSK2/PNOC/STX3/GIT1/APBB2/DBN1/PRKCB/KLC1/KIF5B/DNM2/CBARP/GDPD5/FGF13/NGEF/ITGA4/SYT11/CDKL5/MAPK8IP1/SLC8A3/SYAP1/UCN/SLC2A13/PSEN1/PTPRN2/CTTN/DPYSL3/DICER1/PACSIN1/UTRN/SLC4A…
HP_ABNORMALITY_OF_CRANIAL_SUTURES	HP_ABNORMALITY_OF_CRANIAL_SUTURES	269	0.354308	1.47389	0.003861	0.120565	0.110267	3182	tags=29%, list=20%, signal=23%	MEG3/SLC34A3/AGT/H19/KIF1A/PHEX/LMX1B/PRDM16/TANC2/SLC2A10/RAC3/COL1A2/KCNAB2/THRA/KAT6A/COL11A1/TWIST1/NOTCH3/COL1A1/ENPP1/HSPG2/BCL11B/TNFSF11/FGFR3/LEMD3/IFT52/CDC6/FGFR1/POLR3A/COLEC11/P3H1/MAP1B/ASPA/FBN1/BPNT2/MYH3/ADAMTSL1/FAT4/RERE/GLI3/ALPL/SMAD6/CLCN7/WNK1/RETREG1/MMP2/TLK2/MAN2B1/KDM5B/PDGFRB/PIGT/PTEN/TGFBR2/ADARB1/SMARCD1/SLC35A2/MMP14/AFF4/BMP1/SETD1A/ZMPSTE24/GPC6/GABRD/AKT1/IFT140…
GOMF_HISTONE_DEACETYLASE_BINDING	GOMF_HISTONE_DEACETYLASE_BINDING	106	0.395911	1.47296	0.00548446	0.146081	0.133603	3925	tags=37%, list=24%, signal=28%	GCM1/HEY2/CCND1/IKZF3/NACC1/TAL1/PKN1/PHB/KPNA2/PRKN/DNMT3B/HOXA10/BORCS8-MEF2B/GLI3/HDAC9/YWHAB/LCOR/AKAP8L/HIC1/NIPBL/HDAC6/MTA1/NRIP1/ZBTB7B/TFAP4/CRY1/TOP2B/BCOR/CHD4/KCTD21/NCOR1/SATB2/SIRT2/RAD9A/HSP90AB1/NACC2/NKX3-1/SP2/BRMS1
GOCC_GLUTAMATERGIC_SYNAPSE	GOCC_GLUTAMATERGIC_SYNAPSE	260	0.355506	1.47116	0.00389105	0.120565	0.110267	2794	tags=28%, list=17%, signal=24%	CPLX2/GPM6A/WNT7A/BCAN/NLGN4Y/NLGN4X/GABRR1/SHISA9/GRIK5/ATP2B2/SCN2A/CACNG4/SLC4A8/PPFIA2/SV2A/DRP2/ADCY1/GRIP1/P2RX6/GRIN2C/TNIK/STX1A/LRRC4C/PTPRS/LRRK2/ITSN1/PPM1H/LRRC4B/DLGAP3/PHB/ACTN2/CAMKV/CAMK4/HTR3A/ADGRL3/KPNA2/APOE/SYN2/GRID1/STX3/EFNB2/PRKAR1A/SEMA3F/CDH1/DBN1/PLCG1/BSN/CLSTN2/DNM2/DYNLL2/CTBP2/CRTC1/CDKL5/NLGN3/ADAM23/GIPC1/SRC/STAU1/PLPPR4/FZD4/EPHB2/SYT1/HIP1/ARHGAP39/PAK2/SPARC/…
HP_ABNORMALITY_OF_UPPER_LIMB_JOINT	HP_ABNORMALITY_OF_UPPER_LIMB_JOINT	418	0.33796	1.46961	0.00383142	0.120565	0.110267	3252	tags=28%, list=20%, signal=23%	COL11A2/ECEL1/WNT7A/TNNT3/MEG3/L1CAM/SLC34A3/COL9A3/PTH1R/LMX1B/PRDM16/HEPHL1/GPC3/FBN2/COL17A1/TUBB3/HOXA11/COLQ/LAMA2/SMOC1/RAC3/LFNG/COL5A1/BPTF/ABCC6/DLL3/KCNAB2/COMP/FGF9/COL5A2/CLCF1/COL11A1/TWIST1/ADAMTSL2/SALL4/COL1A1/ENPP1/HSPG2/MEGF10/PTRH2/KIF5A/AEBP1/FGFR3/CDC6/FGFR1/POLR3A/COLEC11/COL6A3/OBSL1/UBA1/FBN1/CANT1/ERLIN2/MYH3/FAT4/PRKAR1A/PSMD12/RERE/APC/CCDC8/VPS13B/GLI3/MAFB/COL6A1/SFRP…
HP_ABNORMALITY_OF_PELVIC_GIRDLE_BONE_MORPHOLOGY	HP_ABNORMALITY_OF_PELVIC_GIRDLE_BONE_MORPHOLOGY	494	0.333093	1.46675	0.00187617	0.0894537	0.0818129	3591	tags=29%, list=22%, signal=23%	COL11A2/ARX/ECEL1/WNT7A/TNNT3/MEG3/PGAP3/KIF1A/COL9A3/PHEX/PTH1R/LMX1B/PRDM16/ARNT2/GPC3/TANC2/SLC2A10/HOXA11/GRIP1/SMOC1/COL1A2/FOXH1/COL5A1/BPTF/ABCC6/DLL1/KCNAB2/COMP/THRA/ZMIZ1/COL10A1/COL5A2/RAD51C/COL11A1/TWIST1/COL1A1/ENPP1/HSPG2/NODAL/MED13/PTRH2/KLHL41/AEBP1/MKRN3/FGFR3/IFT52/FGFR1/POLR3A/COLEC11/COL6A3/OBSL1/TRMT1/NTRK1/GATA1/FBN1/CANT1/MYH3/LMOD3/FAT4/COL3A1/PSMD12/RERE/SHROOM4/DSTYK/F…
HP_GASTROSTOMY_TUBE_FEEDING_IN_INFANCY	HP_GASTROSTOMY_TUBE_FEEDING_IN_INFANCY	105	0.395074	1.46622	0.00548446	0.146081	0.133603	3248	tags=34%, list=20%, signal=28%	EEF1A2/MEG3/PGAP3/KIF1A/CLTC/GRIN1/FOXH1/TRIO/DLL1/PDSS2/TAOK1/TCF4/NODAL/DEGS1/FGFR1/ASPA/BRSK2/SPOP/FAT4/RALGAPA1/UGDH/KDM5B/DISP1/ADNP/AFF4/ALS2/DYNC1H1/C2CD3/ITCH/EPB41L1/HIVEP2/CIC/PPP3CA/DALRD3/SHH/LONP1
HP_ABNORMAL_RIB_CAGE_MORPHOLOGY	HP_ABNORMAL_RIB_CAGE_MORPHOLOGY	309	0.342204	1.45524	0.00377358	0.120565	0.110267	3251	tags=28%, list=20%, signal=23%	COL11A2/WNT7A/MEG3/ACAN/SLC34A3/H19/PHEX/PTH1R/LMX1B/PRDM16/IGF1R/GPC3/TNFRSF11B/PCGF2/AR/COL1A2/WNT1/FOXH1/LFNG/DLL3/DLL1/XYLT2/KCNAB2/COMP/CHD7/COL10A1/KAT6A/COL11A1/NOTCH3/CREB3L1/COL1A1/HSPG2/ANK1/NODAL/TNFSF11/KLHL41/FGFR3/CDC6/POLR3A/OBSL1/P3H1/FBN1/CANT1/MYH3/LMOD3/DNM2/RERE/GNS/APC/CCDC8/GLI3/ALPL/IRF6/CLCN7/CUL7/EVC/MAN2B1/DISP1/INPPL1/PRKACA/WASHC5/PTEN/SOS2/KIF22/NIPBL/SLC35D1/HDAC6/ZM…
GOBP_CELL_MORPHOGENESIS_INVOLVED_IN_NEURON_DIFFERENTIATION	GOBP_CELL_MORPHOGENESIS_INVOLVED_IN_NEURON_DIFFERENTIATION	499	0.330362	1.45453	0.00187617	0.0894537	0.0818129	3125	tags=29%, list=19%, signal=25%	ARX/WNT7A/ERBB2/KNDC1/L1CAM/CDH2/GFRA1/ATP8A2/BDNF/CDH4/KIF1A/VSTM2L/PLA2G10/EPHA3/ZNF365/HECW1/NEFL/CRMP1/CUX2/SRCIN1/CDHR1/UST/PPFIA2/TUBB3/ADCY1/TANC2/SHANK1/FLRT2/KIAA0319/STRC/LAMA2/RAP1GAP/CHL1/TRIO/TNIK/FRS2/NTRK2/SLC9A3R1/LRRC4C/PTPRS/BRSK1/LRRK2/LINGO1/SEMA6C/HOXA2/UNC5B/NOTCH3/LRP1/BCL11B/MAG/METRN/MCF2/PLXNA4/THY1/BAIAP2/KIF5A/TPRN/GAB1/SKIL/TRAK2/TRPC6/GPC1/DIP2B/EFNA3/MFSD2A/LAMA5/AP…
HP_LONG_PHILTRUM	HP_LONG_PHILTRUM	315	0.340967	1.45445	0.00379507	0.120565	0.110267	3671	tags=30%, list=23%, signal=24%	COL11A2/ARX/MEG3/TENM3/CDH2/PTH1R/PRDM16/IGF1R/CNTNAP2/SYP/TANC2/SLC2A10/CLTC/SMOC1/RAC3/LFNG/TRIO/BPTF/DLL3/XYLT2/KCNAB2/KIF7/ZMIZ1/CLCF1/COL11A1/ADAMTSL2/NOTCH3/HSPG2/BCL11B/MED13/KLHL41/CDC6/FGFR1/OBSL1/TRMT1/UBA1/FBN1/LTBP4/CANT1/MYH3/PSMD12/RERE/RAB39B/APC/CCDC8/KIT/NF1/PDE4D/CUL7/ADNP/INPPL1/PIGT/BCORL1/PTEN/RIN2/OTUD6B/MYO18B/LTBP3/PRKDC/BRF1/AFF4/KAT6B/NIPBL/BMP1/GDI1/GPC6/GABRD/MOCS1/DVL…
GOBP_CELL_MATRIX_ADHESION	GOBP_CELL_MATRIX_ADHESION	208	0.360877	1.45166	0.00572519	0.146081	0.133603	2723	tags=30%, list=17%, signal=26%	CEACAM6/L1CAM/APOD/EPHA3/COL17A1/ITGB6/PPFIA2/ITGA3/CD36/ADAMTS9/ARHGAP6/STRC/AJUBA/CCL28/ITGA8/BCAM/HOXA7/TECTA/ADAM9/FMN1/RHOD/EPB41L5/PXN/RASA1/ACTN2/LRP1/EMP2/MSLNL/PPFIA1/THY1/POSTN/EMILIN1/COL16A1/SLK/CORO2B/ACTN3/OTOA/COL3A1/NEXMIF/FBLN5/ITGA4/VWA2/NF1/JAM3/TEK/NID2/SRC/LIMCH1/CTTN/PTEN/RIN2/BCAS3/UTRN/ITGBL1/COL5A3/BCL2L11/MMP14/THBS3/PLAU/PHLDB2/CAMSAP3/GSK3B/SERPINE1
HP_FEEDING_DIFFICULTIES_IN_INFANCY	HP_FEEDING_DIFFICULTIES_IN_INFANCY	472	0.330219	1.44679	0.00189753	0.0894537	0.0818129	4163	tags=32%, list=26%, signal=25%	COL11A2/ARX/HMGA2/EEF1A2/MEG3/PGAP3/CASR/H19/KIF1A/PDE10A/DLX4/PRDM16/PCGF2/TUBB3/CLTC/AVPR2/COLQ/LAMA2/GRIN1/SCNN1A/NACC1/FOXH1/TRIO/DLL1/KCNAB2/KIF7/CHD7/ZMIZ1/GRHL3/CLCF1/PDSS2/TAOK1/ACTN2/TCF4/MKS1/COL1A1/HSPG2/NODAL/DEGS1/WFS1/MKRN3/FGFR1/COL6A3/SLC52A1/ASPA/BRSK2/SPOP/PNPO/MYH3/FAT4/CDH1/RALGAPA1/RERE/VPS13B/UGDH/COL6A1/IRF6/CNTN1/WNK1/CPLANE1/RETREG1/SMARCA4/GTPBP3/KDM5B/DISP1/ADNP/SLC16A2…
GOBP_SENSORY_PERCEPTION	GOBP_SENSORY_PERCEPTION	377	0.333165	1.43786	0.00379507	0.120565	0.110267	2463	tags=25%, list=15%, signal=22%	COL11A2/TRPA1/ADGRV1/SLC26A4/CRYM/PRPH2/EYA4/BEST2/ATP8A2/GNG13/ATP2B2/OR7D2/KCNJ10/GUCY2D/SFRP5/TMEM150C/BFSP2/CNR2/CD36/PROK2/PPEF1/SLC24A4/RORB/SHANK1/AOC2/IMPG2/STRC/LHFPL3/GJA3/LHFPL4/TAS1R3/SCNN1A/COL18A1/F2R/REEP2/RGS9BP/ABCC6/ESPNL/SCNN1D/SLC9A3R1/TECTA/SCN3B/GPR179/GPR143/RS1/CHD7/CEMIP/USH2A/COL11A1/PPT1/ASIC3/MYO7B/COL1A1/CALHM3/TAS2R5/TRPM5/TPRN/MGLL/WFS1/TIMP3/GNAL/GUCA1B/LOXHD1/NTRK…
HP_ABNORMALITY_OF_THE_ELBOW	HP_ABNORMALITY_OF_THE_ELBOW	221	0.355227	1.43508	0.00580271	0.146081	0.133603	3166	tags=28%, list=19%, signal=23%	ECEL1/WNT7A/COL9A3/PTH1R/LMX1B/HEPHL1/FBN2/TUBB3/HOXA11/LAMA2/SMOC1/COL5A1/BPTF/ABCC6/COMP/FGF9/COL5A2/CLCF1/SALL4/COL1A1/ENPP1/HSPG2/AEBP1/FGFR3/CDC6/FGFR1/COLEC11/COL6A3/OBSL1/FBN1/CANT1/ERLIN2/MYH3/PRKAR1A/PSMD12/APC/CCDC8/VPS13B/COL6A1/SFRP4/NF1/SLC29A3/CUL7/EVC/SMARCA4/NUP107/KIF22/SMARCD1/NIPBL/TONSL/BMP1/GPC6/DVL1/PTPN11/ITCH/PYCR1/ROR2/BCOR/CREBBP/RSPRY1/SLC6A9/SCARF2
GOBP_PROTEIN_AUTOPHOSPHORYLATION	GOBP_PROTEIN_AUTOPHOSPHORYLATION	214	0.355312	1.43348	0.00571429	0.146081	0.133603	4797	tags=47%, list=30%, signal=33%	ERBB2/FLT3/FGFR4/IGF1R/EGFR/CDK12/PRKG2/TNIK/NTRK2/GPNMB/LRRK2/STK33/VEGFC/MAP4K1/TAOK1/CAMK4/ENPP1/FGFR3/FGFR1/ERN1/SLK/NTRK1/MAK/DYRK1B/TOM1L1/NME2/RAP2C/KIT/CDKL5/STK4/TEK/BMX/NEK6/PIKFYVE/TSSK4/SRC/PDGFRB/PRKACA/MAPKAPK2/PAK2/MARK3/CALM1/FLT1/PDGFB/TRIM24/ACVR1B/GSK3B/PTPRC/MAP3K9/AKT1/MAP3K3/PPP2R5D/UHMK1/IRAK3/EIF2AK4/ULK1/EIF2AK3/PASK/DDX3X/ABL1/PDGFA/STK39/MKNK2/DDR1/SMG1/STK25/AATK/PPP2R…
HP_LOWER_EXTREMITY_JOINT_DISLOCATION	HP_LOWER_EXTREMITY_JOINT_DISLOCATION	248	0.347384	1.42996	0.00576923	0.146081	0.133603	3619	tags=31%, list=22%, signal=24%	ECEL1/WNT7A/TNNT3/LMX1B/ARNT2/GPC3/FBN2/SLC2A10/HOXA11/SMOC1/COL1A2/FOXH1/COL5A1/DLL1/THRA/COL5A2/RAD51C/COL1A1/HSPG2/NODAL/PTRH2/KLHL41/AEBP1/FGFR1/COLEC11/COL6A3/OBSL1/MAP1B/BPNT2/CANT1/MYH3/LMOD3/COL3A1/SHROOM4/DSTYK/ARFGEF2/FBLN5/APC/CCDC8/GLI3/COL6A1/CUL7/CCDC47/DISP1/PTEN/EYA1/KMT2D/KIF22/CLTCL1/KAT6B/NIPBL/ZMPSTE24/TMTC3/DVL1/PYCR1/RYR1/NEB/AKT1/ERCC4/CREBBP/USP9X/SLC6A9/SLC35A3/GTF2IRD1/S…
HP_EXTERNAL_GENITAL_HYPOPLASIA	HP_EXTERNAL_GENITAL_HYPOPLASIA	445	0.325784	1.42608	0.00381679	0.120565	0.110267	3765	tags=29%, list=23%, signal=23%	SYCE1/ARX/HMGA2/ECEL1/WNT7A/FGF17/MEG3/NDNF/PRPH2/CDH2/TEX14/LMX1B/PRDM16/SCN2A/ARNT2/GPC3/CDHR1/PROK2/IMPG2/GRIP1/AR/RAC3/FOXH1/DLL1/KCNAB2/SLC39A4/TDRD9/KIF7/CYP17A1/CHD7/RAD51C/USH2A/TCF4/MKS1/HSPG2/ANK1/NODAL/PHF8/TRIM8/KLHL41/MKRN3/CDC6/FGFR1/POMK/GUCA1B/UBA1/FBN1/MAK/CA4/MYH3/LMOD3/MAP3K1/FAT4/EHMT1/PSMD12/CRPPA/RERE/COL4A1/RXYLT1/GLI3/IRF6/UBR1/CDKL5/PRPF6/SLC29A3/CUL7/BBS1/DISP1/WASHC5/IN…
HP_SHORT_NOSE	HP_SHORT_NOSE	241	0.348371	1.42564	0.00579151	0.146081	0.133603	3655	tags=34%, list=23%, signal=26%	COL11A2/WNT7A/KIF1A/PTH1R/GPC3/SLC2A10/SMOC1/RAC3/FOXH1/TRIO/DLL1/KIF7/COL11A1/CACNA1G/ADAMTSL2/NODAL/FGFR1/UBA1/FBN1/BPNT2/SPOP/CANT1/MYH3/PRKAR1A/EHMT1/NEXMIF/DNMT3B/APC/GLI3/UBR1/MN1/PDE4D/DISP1/ADNP/INPPL1/PIGT/WASHC5/HIC1/PTEN/SYT1/KIF22/LTBP3/GGCX/AFF4/NIPBL/TONSL/HDAC6/PEPD/ZMPSTE24/GPC6/MOCS1/TCTN3/DVL1/ARSL/ECE1/ROR2/KCNJ11/CREBBP/SUFU/RSPRY1/TBL1XR1/MARS2/PLCB3/SNRPN/ERF/GTF2IRD1/ERGIC1…
GOCC_ENDOPLASMIC_RETICULUM_LUMEN	GOCC_ENDOPLASMIC_RETICULUM_LUMEN	268	0.340896	1.41975	0.00574713	0.146081	0.133603	1918	tags=22%, list=12%, signal=20%	NOTUM/COL11A2/ITIH2/WNT7A/COL26A1/CDH2/COL9A3/FLT3/F10/PROC/GPC3/COL17A1/VGF/KNG1/CES1/SRL/FSTL3/F7/ALB/COL18A1/COL1A2/WNT1/COL5A1/MXRA8/WNT7B/ADAMTS7/COL4A5/P4HA3/P3H2/HRC/COL10A1/COL23A1/COL5A2/POGLUT2/ANO8/COL11A1/COL1A1/VCAN/CERCAM/WFS1/APOE/COL16A1/COL6A3/P3H1/FBN1/ADAMTSL1/SDC2/COL3A1/COL4A1/ADAMTS5/COL4A6/PCSK9/COL8A2/COL6A1/TXNDC16/TMEM132A/MGAT4A/COL25A1/PROZ
HP_APLASIA_HYPOPLASIA_INVOLVING_BONES_OF_THE_FEET	HP_APLASIA_HYPOPLASIA_INVOLVING_BONES_OF_THE_FEET	246	0.344493	1.41277	0.00580271	0.146081	0.133603	4003	tags=37%, list=25%, signal=28%	WNT7A/TNNT3/MEG3/PTH1R/PRDM16/IGF1R/GPC3/TUBB3/TANC2/MYCN/PTHLH/GRIP1/SMOC1/PPM1D/BPTF/KCNAB2/CHD7/ZMIZ1/KAT6A/COL11A1/TWIST1/ADAMTSL2/SALL4/TCF4/MED13/MKRN3/FGFR3/IFT52/FGFR1/IL7R/TRMT1/FBN1/BPNT2/CANT1/FAT4/PRKAR1A/COL3A1/PSMD12/WASF1/RERE/SHROOM4/APC/VPS13B/GLI3/CDKL5/PDE4D/CCDC47/DOCK6/SMARCA4/BBS1/INPPL1/BCORL1/NDN/SMARCD1/LTBP3/CERT1/NIPBL/HDAC6/TBX3/GABRD/IFT140/WDR35/ROR2/TBC1D24/RSPRY1/T…
HP_ABNORMAL_UPPER_LIMB_BONE_MORPHOLOGY	HP_ABNORMAL_UPPER_LIMB_BONE_MORPHOLOGY	374	0.326968	1.41024	0.00382409	0.120565	0.110267	3251	tags=28%, list=20%, signal=23%	COL11A2/WNT7A/TNNT3/MEG3/ACAN/KIF1A/COL9A3/PTH1R/LMX1B/GPC3/PDE3A/TANC2/PTHLH/HOXA11/SMOC1/COL5A1/TRIO/BPTF/COMP/KIF7/CHD7/ZMIZ1/COL10A1/FGF9/COL5A2/RAD51C/COL11A1/TWIST1/ADAMTSL2/SALL4/COL1A1/MED13/FGFR3/IFT52/FGFR1/POLR3A/COLEC11/OBSL1/TRMT1/P3H1/FBN1/BPNT2/CANT1/MYH3/FAT4/PRKAR1A/COL3A1/PSMD12/APC/CCDC8/VPS13B/GLI3/MAFB/CDKL5/PDE4D/CLCN7/CUL7/WNK1/CPLANE1/RETREG1/DOCK6/PRG4/MMP2/PDGFRB/ADNP/IN…
HP_DELAYED_GROSS_MOTOR_DEVELOPMENT	HP_DELAYED_GROSS_MOTOR_DEVELOPMENT	244	0.342865	1.40554	0.00583658	0.146081	0.133603	4000	tags=33%, list=25%, signal=25%	PLP1/MEG3/CDH2/PHEX/SCN2A/GRIA4/TUBB3/CNTNAP2/TANC2/LAMA2/GRIN1/COL1A2/TRIO/BPTF/MPZ/ZMIZ1/FITM2/ACTN2/COL1A1/BCL11B/MED13/KLC2/TRMT1/SPOP/ATG5/ERLIN2/EHMT1/DNM2/PSMD12/WASF1/HOXA1/ABCA2/UGDH/CDKL5/HECW2/CLCN7/KDM5B/KAT8/DHPS/BCORL1/PTEN/INPP5E/ADARB1/OTUD6B/SYT1/SMARCD1/ALS2/DYNC1H1/BMP1/BIN1/TMTC3/EBF3/RYR1/KDM1A/GALE/CREBBP/SNRPN/PACS2/PPP2R5D/POMT2/MAPK8IP3/TIMM50/WDR26/PRMT7/RAI1/TET3/COG1/S…
HP_JOINT_HYPERMOBILITY	HP_JOINT_HYPERMOBILITY	289	0.333791	1.40122	0.00582524	0.146081	0.133603	3976	tags=34%, list=24%, signal=26%	MEG3/COL9A3/LMX1B/HEPHL1/TANC2/PTHLH/SLC2A10/SMOC1/COL18A1/COL1A2/WNT1/COL5A1/BPTF/ABCC6/XYLT2/COMP/ZMIZ1/COL5A2/COL11A1/ATP7B/NOTCH3/CREB3L1/TGFB3/COL1A1/ENPP1/MED13/AEBP1/FGFR3/IFT52/CDC6/POLR3A/COLEC11/COL6A3/OBSL1/TRMT1/MAP1B/FBN1/CANT1/COL3A1/PSMD12/WASF1/ARFGEF2/FBLN5/GAN/CCDC8/VPS13B/COL6A1/NF1/CUL7/KDM6B/TLK2/SMARCA4/PIGT/BCORL1/PTEN/RIN2/TGFBR2/SOS2/OTUD6B/KMT2D/KIF22/SMARCD1/SLC35A2/KAT…
HP_CLINODACTYLY	HP_CLINODACTYLY	430	0.320264	1.39595	0.00380952	0.120565	0.110267	3328	tags=25%, list=20%, signal=21%	ARX/HMGA2/WNT7A/TNNT3/MEG3/L1CAM/PGAP3/H19/PTH1R/LMX1B/PRDM16/IGF1R/HEPHL1/GPC3/GATA5/PCGF2/SYP/TANC2/MYCN/SLC2A10/HOXA11/SMOC1/RAC3/TRIO/BPTF/KCNAB2/KIF7/CHD7/ZMIZ1/RAD51C/CLCF1/COL11A1/CACNA1G/TWIST1/TCF4/MKS1/MED13/MKRN3/FGFR3/LEMD3/IFT52/CDC6/FGFR1/OBSL1/TRMT1/MAP1B/RB1/SPOP/CANT1/FAT4/CDH1/PSMD12/RERE/RAB39B/CCDC8/VPS13B/UBR1/SLC29A3/CUL7/KDM6B/CPLANE1/EVC/KAT8/DHPS/BCORL1/HIC1/PTEN/INPP5E/N…
HP_ABNORMAL_VERTEBRAL_MORPHOLOGY	HP_ABNORMAL_VERTEBRAL_MORPHOLOGY	360	0.323543	1.3946	0.00373134	0.120565	0.110267	3251	tags=27%, list=20%, signal=22%	COL11A2/WNT7A/TNNT3/MEG3/ACAN/COL9A3/PHEX/CCND1/PTH1R/HGD/GPC3/GRIP1/SMOC1/COL1A2/WNT1/FOXH1/LFNG/ABCC6/DLL3/DLL1/XYLT2/COMP/CHD7/COL10A1/COL11A1/TWIST1/NOTCH3/CREB3L1/SALL4/MKS1/COL1A1/ENPP1/HSPG2/NODAL/FGFR3/FGFR1/POLR3A/COLEC11/OBSL1/P3H1/FBN1/TBX2/CANT1/MYH3/PRKAR1A/NEU1/GNS/APC/CCDC8/GLI3/MAFB/SFRP4/ALPL/NF1/PDE4D/SLC29A3/CLCN7/CUL7/CPLANE1/MMP2/MAN2B1/DISP1/INPPL1/WASHC5/PTEN/INPP5E/NUP107/…
GOBP_COVALENT_CHROMATIN_MODIFICATION	GOBP_COVALENT_CHROMATIN_MODIFICATION	429	0.319076	1.39036	0.00379507	0.120565	0.110267	4496	tags=32%, list=28%, signal=24%	PADI3/HMGA2/EYA4/PADI4/PRDM16/PCGF2/MSL1/SNCA/MST1/MSL3P1/KAT7/LRRK2/TRIM37/PKN1/KAT6A/TWIST1/PHB/PHF8/NCOA3/MUC1/NAP1L2/USP22/LEO1/EPOP/ATG5/RCOR2/PPARGC1A/EHMT1/PRKCB/PRKAA2/PRDM4/DNMT3B/BAZ2A/JADE3/CARM1/NSD3/HDAC9/IRF4/USP36/TRERF1/BRD4/KDM6B/REST/UCN/PHF20/RCOR1/CBX8/LIF/YEATS4/KDM5B/NOC2L/HDAC11/KAT8/AKAP8L/GATA3/DNMT1/KDM8/SIN3B/EYA1/KMT2D/SETD1B/EYA3/RNF40/KAT6B/NIPBL/RBBP5/HDAC6/FBXL19/M…
GOCC_APICAL_PLASMA_MEMBRANE	GOCC_APICAL_PLASMA_MEMBRANE	285	0.330564	1.38877	0.00575816	0.146081	0.133603	2297	tags=26%, list=14%, signal=23%	ERBB2/CEACAM6/UPK1A/SLC26A4/CASR/SLC34A3/SLC12A3/CDH2/UPK3A/UPK2/ABCC11/SLC22A11/MUC20/MAL/ABCC2/ADCY10/MGAM/PTH1R/PAPPA2/EGFR/CD36/ENPEP/SCNN1A/MFSD4B/PRKG2/TNIK/ABCC6/DLL1/SLC7A8/SLC9A3R1/CLCA4/SLC39A4/GPR143/USH2A/OXTR/SHROOM1/ABCC5/EMP2/THY1/AMN/ABCC1/SLC38A3/CFAP126/MUC1/SHROOM2/ANK2/PARD3B/CA4/STX3/OTOA/HPN/RAPGEF6/IGFBP2/SLC9A3R2/SHROOM3/UPK1B/MARVELD2/SHROOM4/DSTYK/PARD6A/SLC52A3/PDE4D/TE…
HP_KYPHOSIS	HP_KYPHOSIS	392	0.318726	1.38146	0.00376648	0.120565	0.110267	4261	tags=34%, list=26%, signal=26%	COL11A2/MEG3/L1CAM/PRDM16/HGD/FBN2/TNFRSF11B/TUBB3/TANC2/LAMA2/COL1A2/WNT1/LFNG/TRIO/BPTF/ABCC6/DLL3/XYLT2/KCNAB2/COMP/TUBB4A/MPZ/ZMIZ1/CLCF1/NOTCH3/TGFB3/COL1A1/HSPG2/PHF8/MED13/KLC2/KLHL41/AEBP1/MKRN3/FGFR3/PDE11A/POLR3A/COL6A3/OBSL1/TRMT1/P3H1/UBA1/FBN1/TBX2/CANT1/ERLIN2/MYH3/LMOD3/PRKAR1A/NEU1/PSMD12/CRPPA/RERE/SHROOM4/DSTYK/CCDC8/VPS13B/GDAP1/COL6A1/NF1/CDKL5/SLC52A3/CUL7/JPH1/MMP2/TLK2/SMAR…
GOBP_REGULATION_OF_NEURON_PROJECTION_DEVELOPMENT	GOBP_REGULATION_OF_NEURON_PROJECTION_DEVELOPMENT	384	0.317471	1.37297	0.00378072	0.120565	0.110267	2396	tags=25%, list=15%, signal=22%	WNT7A/KNDC1/L1CAM/NDNF/TENM3/CDH2/ATP8A2/BDNF/CDH4/KIF1A/EPHA3/ZNF365/HECW1/LTK/NEFL/CRMP1/NR2F1/CUX2/GPC2/SRCIN1/PREX1/UST/PPFIA2/ITGA3/TANC2/NEU4/KIAA0319/HGF/NDRG4/SEZ6/TNIK/NTRK2/LRRC4C/PTPRS/BRSK1/LRRK2/LINGO1/SEMA6C/SFRP2/LRP1/MAG/METRN/MCF2/PLXNA4/THY1/NME1/SKIL/TRAK2/TRPC6/DIP2B/MFSD2A/CNTF/APOE/CERS2/OBSL1/PLXNC1/P3H1/NTRK1/SEMA4B/ARHGAP4/MAP1B/BRSK2/CHRNB2/EFNB2/SDC2/SEMA3F/DBN1/NME2/RT…
HP_DEVIATION_OF_THE_HAND_OR_OF_FINGERS_OF_THE_HAND	HP_DEVIATION_OF_THE_HAND_OR_OF_FINGERS_OF_THE_HAND	370	0.316139	1.36643	0.00557621	0.146081	0.133603	3328	tags=26%, list=20%, signal=21%	HMGA2/WNT7A/TNNT3/MEG3/L1CAM/H19/COL9A3/PTH1R/LMX1B/PRDM16/IGF1R/GPC3/FBN2/GATA5/MYCN/SLC2A10/HOXA11/SMOC1/TRIO/BPTF/KCNAB2/COMP/KIF7/CHD7/RAD51C/CLCF1/COL11A1/TWIST1/SALL4/TCF4/MKS1/PTRH2/MKRN3/FGFR3/LEMD3/IFT52/CDC6/OBSL1/MAP1B/UBA1/RB1/SPOP/CANT1/MYH3/RERE/CCDC8/VPS13B/GLI3/MAFB/CNTN1/UBR1/CUL7/KDM6B/CPLANE1/EVC/BBS1/KAT8/DHPS/HIC1/PTEN/NDN/CITED2/SOS2/ZFPM2/PRKDC/IGF1/KAT6B/NIPBL/KLF13/CNOT2/…
HP_JOINT_DISLOCATION	HP_JOINT_DISLOCATION	323	0.319386	1.36445	0.00562852	0.146081	0.133603	3619	tags=29%, list=22%, signal=23%	ECEL1/WNT7A/TNNT3/LMX1B/HGD/ARNT2/GPC3/FBN2/TNFRSF11B/SLC2A10/HOXA11/IL2RA/SMOC1/COL1A2/FOXH1/COL5A1/DLL1/KIF7/THRA/COL5A2/RAD51C/COL1A1/HSPG2/NODAL/PTRH2/KLHL41/AEBP1/CDC6/FGFR1/COLEC11/COL6A3/OBSL1/MAP1B/FBN1/BPNT2/CANT1/MYH3/LMOD3/PRKAR1A/COL3A1/SHROOM4/DSTYK/ARFGEF2/FBLN5/APC/CCDC8/GLI3/COL6A1/CLCN7/CUL7/CCDC47/SMARCA4/DISP1/PTEN/TGFBR2/EYA1/KMT2D/KIF22/SMARCD1/CLTCL1/KAT6B/NIPBL/BMP1/ZMPSTE2…
HP_HYPOPLASIA_OF_PENIS	HP_HYPOPLASIA_OF_PENIS	371	0.312588	1.35217	0.00556586	0.146081	0.133603	3757	tags=30%, list=23%, signal=24%	ARX/HMGA2/WNT7A/FGF17/NDNF/PRPH2/CDH2/LMX1B/PRDM16/SCN2A/ARNT2/GPC3/CDHR1/PROK2/IMPG2/GRIP1/AR/FOXH1/DLL1/KCNAB2/KIF7/CYP17A1/CHD7/USH2A/TCF4/MKS1/ANK1/NODAL/TRIM8/KLHL41/MKRN3/CDC6/FGFR1/POMK/GUCA1B/UBA1/MAK/CA4/MYH3/LMOD3/MAP3K1/FAT4/EHMT1/PSMD12/CRPPA/RERE/COL4A1/RXYLT1/GLI3/UBR1/CDKL5/PRPF6/SLC29A3/BBS1/DISP1/WASHC5/INPP5E/NDN/AXL/RP2/KMT2D/KIAA1549/ZFPM2/PRKDC/KAT6B/NIPBL/ARHGEF18/TBX3/GABRD…
HP_ABNORMALITY_OF_THE_NAIL	HP_ABNORMALITY_OF_THE_NAIL	379	0.310005	1.34065	0.00564972	0.146081	0.133603	2277	tags=16%, list=14%, signal=14%	COL11A2/ARX/HMGA2/WNT7A/KRT1/MEG3/PGAP3/CERS3/CASR/ACAN/CDSN/KIF1A/LMX1B/SCN2A/TGM1/HEPHL1/HGD/GPC3/CSTA/COL17A1/EGFR/ITGA3/ABCA12/PPM1D/SLC39A4/FGF9/VEGFC/SASH1/COL11A1/ADAMTSL2/KRT17/WNT10A/EDAR/TRIM8/IFT52/FGFR1/EDARADD/POLR3A/RTEL1/NTRK1/UBA1/PRKAR1A/CDH1/RERE/APC/GLI3/IRF6/UBR1/CDKL5/PDE4D/WNK1/RETREG1/DOCK6/EVC/SMARCA4/ADNP/INPPL1/PRKACA/WASHC5/PTEN/MVK
GOCC_SIDE_OF_MEMBRANE	GOCC_SIDE_OF_MEMBRANE	462	-0.296879	-1.31108	0.00204499	0.0894537	0.0818129	2249	tags=23%, list=14%, signal=20%	MR1/EEF1A1/BTN3A1/CX3CR1/CD79A/THBD/CD80/ITGB2/PTK2B/CD3D/CXCR6/S100A6/SLC2A4/FCGR3A/BTN3A2/RPL27/STYK1/B4GALT1/SPA17/FCER1G/NCAM1/LCK/HLA-E/AJAP1/EBI3/RGS1/PTPN22/CD302/GNRH1/FAS/FGR/NT5E/HLA-C/SCNN1B/CD244/GNA15/TRAF1/FOLR1/CD209/ESYT3/BTN1A1/TNFRSF14/CD83/HFE/HCK/HLA-B/RAET1G/CXCL9/TAPBP/FCGRT/HLA-H/CCR9/HLA-A/PDCD1LG2/KCNAB1/IL5RA/IL2RG/LY75/LYN/BTN2A2/CD14/FASLG/GNG3/ICAM1/CD40/TNFRSF18/GNG7…
GOBP_LIPID_LOCALIZATION	GOBP_LIPID_LOCALIZATION	404	-0.305853	-1.3307	0.00416667	0.120565	0.110267	2280	tags=22%, list=14%, signal=19%	SLC27A5/TNFAIP8L3/FIS1/SELENOM/SLC25A20/OSBPL5/APOM/STAR/LRRC8D/SLC27A6/ABCA5/LRRC8C/APOC2/ABCG8/ZC3H12A/ATP8B3/CPT1B/GRAMD1C/LEP/PITPNB/HILPDA/UNC13B/ACVR1C/NR1H3/PLSCR1/EDN1/PLA2G4C/FABP5/MFSD2B/APOL3/ACSL4/ABCD2/PTCH1/APOL6/ESYT3/STOML1/APOL1/SLC10A6/SPP1/ARV1/AKR1C1/GULP1/APBA1/DBI/MAP2K6/CEACAM1/ABCA10/ITGB3/FASLG/MTTP/ATP8A1/AQP9/AVPR1B/CYP4F2/TTC39B/PPARA/SLC7A11/CLU/VLDLR/NPC1L1/C3/GRM2/I…
GOBP_MULTICELLULAR_ORGANISMAL_HOMEOSTASIS	GOBP_MULTICELLULAR_ORGANISMAL_HOMEOSTASIS	434	-0.305274	-1.33583	0.002079	0.0894537	0.0818129	1930	tags=18%, list=12%, signal=16%	BCL2/SLC39A8/PIWIL4/CA2/FA2H/CEBPB/VEGFA/LEP/KSR2/SNX10/PDK4/NR1H3/GJB6/GRHL1/FABP5/TNFAIP3/SCNN1B/CDH23/CYP4F12/NXNL2/SOX9/DMD/SPP1/ADCY2/PLCL2/ADRB2/ADCY3/MAP2K6/LTF/ITGB3/HADH/SLC11A1/AKT3/LPIN1/CRB1/CYP4F2/ACOT11/WWTR1/AQP1/ANGPT1/IL7/CNR1/CXCR4/HOXA13/UBASH3B/ADCYAP1/IL6/JAK2/FOXC1/TNF/IL18R1/TNFRSF11A/JCHAIN/TF/SIGLEC15/CSF1/GADD45G/GJA1/PROM1/CD38/MRAP2/ADORA1/CLDN18/IHH/SLC1A1/ADRB1/RDH12…
GOCC_ENDOSOME_MEMBRANE	GOCC_ENDOSOME_MEMBRANE	478	-0.30194	-1.33859	0.00207039	0.0894537	0.0818129	1550	tags=13%, list=10%, signal=12%	RPS27A/IRAK2/TICAM2/ELAPOR1/PDLIM4/ZFYVE28/HLA-C/PML/OPTN/STEAP1/STOML1/ZDHHC2/IFITM3/MARCHF3/CLCN4/HLA-B/GIMAP5/SYT5/HLA-DMB/STEAP2/KREMEN2/FCGRT/FCGR1B/HLA-H/HLA-A/ADRB2/NCF4/RHOV/FCGR1A/RET/CD14/SLC11A1/SLC15A3/PSD/SPHK1/PARM1/HLA-DRB5/HLA-DQA2/TMEM150B/HLA-DPA1/HLA-DPB1/HLA-F/ANXA8/STEAP3/HLA-DQA1/HLA-DQB1/HLA-DMA/CD8B/HLA-DRA/HLA-DOA/KCNH1/HLA-DRB1/PLEKHF1/TF/SPAAR/CD1A/CD274/KIR2DL4/HLA-DOB…
GOBP_LEUKOCYTE_DIFFERENTIATION	GOBP_LEUKOCYTE_DIFFERENTIATION	469	-0.306166	-1.35678	0.00205761	0.0894537	0.0818129	2249	tags=20%, list=14%, signal=18%	MR1/DNAJB9/SPI1/POU2AF1/CD79A/CD80/PTK2B/CD3D/CCL3/RRAS/TP53/BCL2/TYROBP/ZC3H12A/BATF3/CA2/FCER1G/LCK/EZH2/CEBPB/VEGFA/LEP/SLAMF8/SNX10/PTPN22/SOCS1/RPS6/KLRC1/NLRP3/MDK/LGALS1/NCAPH2/LEF1/SEMA4A/IRF1/RUNX3/OSCAR/NKX2-3/PLCG2/ZNF683/NFAM1/CD83/ZBTB16/C1QC/PIR/PLCL2/HLA-B/IL34/WNT4/CCR9/TMEM98/LGALS9/FOS/CEACAM1/LTF/FANCA/LYN/IFI16/TLR2/IFNG/FZD9/TNFRSF18/IL7/TMEM178A/BATF/TSPAN2/IL12RB1/UBASH3B/H…
GOCC_PLASMA_MEMBRANE_PROTEIN_COMPLEX	GOCC_PLASMA_MEMBRANE_PROTEIN_COMPLEX	464	-0.309872	-1.36876	0.00204918	0.0894537	0.0818129	1430	tags=19%, list=9%, signal=18%	HLA-C/SCNN1B/CDH23/GNA15/TRAF1/GLRB/DMD/CD247/NCF1/HFE/IL18RAP/HLA-B/KCNE1/HLA-DMB/TLR6/HLA-H/HLA-A/KCNAB1/KCNQ4/ATP1B1/NCF4/CEACAM1/CHRFAM7A/RET/CHRNA5/CACNA1F/LYN/ITGB3/SGCE/GRIK3/GNG3/TLR2/KCND3/CD40/KCNA2/GNG7/CYBA/TLR1/GJD3/HLA-DRB5/HLA-DQA2/GJA5/HLA-DPA1/HLA-DPB1/IL12RB1/ITGA6/KCNQ1/HLA-F/DLG2/CACNB2/CHRNA7/KCNJ2/HLA-DQA1/HLA-DQB1/HLA-DMA/GRIN2D/CD8B/GNG4/HLA-DRA/IL6/KCNN4/HLA-DOA/KCNH1/HLA…
GOBP_DIVALENT_INORGANIC_CATION_HOMEOSTASIS	GOBP_DIVALENT_INORGANIC_CATION_HOMEOSTASIS	396	-0.318701	-1.38014	0.00211416	0.0894537	0.0818129	2294	tags=23%, list=14%, signal=20%	EDNRB/MCHR1/YWHAE/FIS1/LPAR3/CX3CR1/MTLN/STIM1/LPAR1/PTK2B/NPFF/CCL3/CXCR6/SLC39A14/GSTO1/BCL2/SLC39A8/P2RX5/FKBP1B/LCK/HTR2B/SNX10/DRD5/SLC24A3/TRPM4/TMEM38B/TRPC1/EDN1/ITPR2/MCUB/CDH23/PML/TNNI3/GNA15/PLCE1/TRPV6/PLCG2/DMD/CCL23/CXCL9/CX3CL1/EPO/CCR9/CLIC2/ATP1B1/GIPR/LYN/FPR2/FASLG/CALB1/SLC11A1/TGM2/AVPR1B/GNG3/FZD9/CD40/TMEM178A/CNR1/CXCR4/CASQ1/RYR3/CACNB2/UBASH3B/CHRNA7/DISC1/GRIN2D/ADCYAP…
GOBP_REGULATION_OF_HORMONE_LEVELS	GOBP_REGULATION_OF_HORMONE_LEVELS	394	-0.319612	-1.38545	0.00210526	0.0894537	0.0818129	1307	tags=16%, list=8%, signal=16%	ALDH9A1/GPLD1/TRPV6/DHRS3/TACR2/SPP1/RBP1/RFX3/HFE/AKR1C2/HSD17B7/WNT4/CYP1B1/AKR1C1/GIPR/SLC16A10/PCSK6/DDO/LYN/TG/HADH/GFI1/RDH5/IFNG/CNR1/ALOX5/VSNL1/RIMS2/BCO1/SRD5A2/ADCYAP1/IL6/JAK2/SLC5A5/TNF/HLA-DRB1/ADH4/IL1RN/DGAT2/AKR1C3/MME/DUOX2/ESR1/ADH6/CCL5/GJA1/STXBP5L/CD38/ADM/SFRP1/POMC/ADORA1/CYP27C1/CYP3A5/RDH12/CPLX3/GAL/CYP19A1/SULT1B1/BMP5/AGTR1/CYP3A4/RBP4/CYP3A7/FAM3D
GOCC_ENDOCYTIC_VESICLE	GOCC_ENDOCYTIC_VESICLE	281	-0.329352	-1.38919	0.00617284	0.14929	0.136538	1443	tags=16%, list=9%, signal=15%	COLEC12/HLA-C/MARCO/PTCH1/TRIM14/NCF1/HBEGF/HLA-B/WNT4/TAP2/TLR6/TAPBP/RAB38/FCGR1B/HLA-H/HLA-A/NCF4/LTF/HBA1/FCGR1A/SLC11A1/CTSS/TLR2/CYBA/TLR1/SPHK1/HLA-DRB5/HLA-DQA2/WNT6/TAP1/HLA-DPA1/HLA-DPB1/HLA-F/HLA-DQA1/HLA-DQB1/HLA-DRA/HLA-DRB1/CAMK2B/CD74/GNLY/TF/LRP2/SFTPD/HLA-DQB2/SFTPB/SH3GL2
GOBP_STEROID_METABOLIC_PROCESS	GOBP_STEROID_METABOLIC_PROCESS	254	-0.339751	-1.41562	0.00622407	0.14929	0.136538	2576	tags=24%, list=16%, signal=21%	CYP51A1/STARD4/TSPO/CLN6/PLPP6/EGR1/CYB5R1/SLC27A5/MVD/MSMO1/OSBPL5/CYP2R1/STAR/SRD5A1/HINT2/ACAT1/FDFT1/SULT4A1/LEP/HSD17B12/ACOX2/CYP27A1/CYP2D6/CYP7B1/APOL1/CYP2E1/SPP1/EBP/AKR1C2/HSD17B7/WNT4/ARV1/CYP1B1/AKR1C1/VDR/GFI1/RDH5/FMO5/IFNG/TTC39B/VLDLR/NPC1L1/NR1I2/SRD5A2/TNF/INSIG1/SLC27A2/DGAT2/SOAT1/AKR1C3/ESR1/LRP2/ADM/CYP2A6/CYP3A5/GAL/CYP19A1/SULT1B1/BMP5/AGTR1/CYP3A4/CYP3A7
GOBP_CIRCULATORY_SYSTEM_PROCESS	GOBP_CIRCULATORY_SYSTEM_PROCESS	488	-0.319949	-1.4201	0.00210084	0.0894537	0.0818129	1977	tags=23%, list=12%, signal=21%	NPFF/PIK3CA/KCNIP4/BVES/KCNJ8/GSTO1/SLC2A4/SLC44A1/ABCC9/ZC3H12A/FKBP1B/NOX1/SMTNL1/SERPING1/DOCK5/HTR2B/VEGFA/LEP/DRD5/SLC2A3/SLC24A3/POPDC2/TRPM4/FXYD7/TMEM38B/COL4A3/TRPC1/EDN1/GUCY1B1/GPR37L1/ITPR2/FABP5/TPM1/SCNN1B/TNNI3/CYP4F12/DDAH1/TACR2/ACTA2/DMD/HBEGF/KCNE1/ERAP2/EPO/CLIC2/KLK1/ADRB2/SLC6A20/ATP1B1/MAP2K6/CEACAM1/GUCY1A1/CACNA1F/ATP8A1/AVPR1B/CYP4F2/WWTR1/UTS2/SPTBN4/XCL2/ICAM1/KCND3/PP…
GOCC_VESICLE_LUMEN	GOCC_VESICLE_LUMEN	296	-0.337921	-1.42902	0.00207039	0.0894537	0.0818129	2295	tags=20%, list=14%, signal=17%	FAM3C/GYG1/EEF1A1/ARPC5/PSMC3/PLAC8/PRDX4/PSMA5/HK3/LRRC7/CDC37L1/AGA/SERPING1/VEGFA/PSMD13/PYCARD/GLA/ITIH3/FABP5/ALDOC/FGR/DEFA1B/SERPINB1/CSTB/OSCAR/ERP44/LRG1/RNASE2/HPSE/SRGN/CLEC3B/A2M/CTSW/LTF/FASLG/ARSA/CFD/ALOX5/QSOX1/CLU/SERPINI1/C3/HSPA6/CTSC/PF4/PTX3/SERPINA1/TF/AZU1/TCN1/POMC/SLPI/CHI3L1/CXCL1/BPI/IGF2/LEFTY2/F5/ORM1
GOBP_ERK1_AND_ERK2_CASCADE	GOBP_ERK1_AND_ERK2_CASCADE	247	-0.34701	-1.44174	0.00417537	0.120565	0.110267	2279	tags=23%, list=14%, signal=20%	TNFAIP8L3/GCNT2/PSCA/RASGRP1/LMO3/C3orf33/PTK2B/CCL3/TNIP1/RRAS/SIRPA/HTR2B/PYCARD/PTPN22/APIP/DENND2B/MARCO/SOX9/CCL3L1/CCL23/CX3CL1/EPO/LGALS9/CEACAM1/LYN/FPR2/NPNT/CCL4/CCL24/DUSP26/XCL2/ICAM1/ANGPT1/GPBAR1/CCL2/CHRNA7/PTPRR/CD44/GBP1/ADCYAP1/TNF/HLA-DRB1/CD74/BMPER/ATF3/NDRG2/TNFRSF11A/TF/CCL5/GLIPR2/CCL13/SLC30A10/CHI3L1/HTR2A/GPR55/ALKAL2/CCL25
GOBP_POSITIVE_REGULATION_OF_CELL_ADHESION	GOBP_POSITIVE_REGULATION_OF_CELL_ADHESION	386	-0.334493	-1.44458	0.00211416	0.0894537	0.0818129	1784	tags=21%, list=11%, signal=19%	LCK/SIRPA/CCDC88B/DOCK5/HLA-E/VEGFA/LEP/HSD17B12/SIRPB1/PYCARD/BCL10/EBI3/SIRPG/PTPN22/SOCS1/TPM1/FUT3/NLRP3/MDK/LGALS1/NCK1/LEF1/LIMS2/RUNX3/CD209/RELL2/TNFRSF14/CD83/ZBTB16/PAK1/HLA-DMB/WNT4/FRMD5/FUT4/CX3CL1/EPO/HLA-A/PDCD1LG2/MAP3K8/LGALS9/RET/LYN/VIT/NPNT/TGM2/DUSP26/ICAM1/IFNG/TNFRSF18/ANGPT1/TNFSF13B/IL7/ALOX5/HLA-DPA1/HLA-DPB1/IL12RB1/ITGA6/IL12A/CCL2/DISC1/CD44/HLA-DRA/IL6/JAK2/TNF/HLA-D…
GOBP_RESPONSE_TO_ALCOHOL	GOBP_RESPONSE_TO_ALCOHOL	186	-0.360746	-1.44853	0.00628931	0.14929	0.136538	1548	tags=19%, list=10%, signal=18%	GNRH1/ITPR2/NLRP3/SCNN1B/PTCH1/LRP8/GPLD1/TYMS/CYP2E1/ADCY2/MAOB/AKR1C2/ADCY3/FOS/CD14/MLC1/ICAM1/TNC/PPARA/CNR1/SOD2/RGS2/ADCYAP1/FOSB/TGFBR3/AKR1C3/VCAM1/PPARG/ADH6/SFRP1/KCNMB1/CDO1/CLDN18/GRIN2A/PTGFR/RBP4
GOBP_REGULATION_OF_LEUKOCYTE_DIFFERENTIATION	GOBP_REGULATION_OF_LEUKOCYTE_DIFFERENTIATION	251	-0.349063	-1.45078	0.00414079	0.120565	0.110267	1442	tags=19%, list=9%, signal=17%	TYROBP/ZC3H12A/CA2/CEBPB/SLAMF8/SOCS1/NLRP3/MDK/LEF1/IRF1/RUNX3/ZNF683/NFAM1/CD83/ZBTB16/C1QC/HLA-B/IL34/LGALS9/FOS/CEACAM1/LTF/FANCA/LYN/IFNG/TNFRSF18/IL7/TMEM178A/IL12RB1/UBASH3B/HLA-DRA/HLA-DOA/TNF/HLA-DRB1/ITPKB/CD74/PF4/CSF1/LAG3/SFRP1/CLDN18/PGLYRP2/IHH/SLC46A2/GPR55/TESC/VNN1
GOCC_EXTERNAL_SIDE_OF_PLASMA_MEMBRANE	GOCC_EXTERNAL_SIDE_OF_PLASMA_MEMBRANE	272	-0.347733	-1.45592	0.00209205	0.0894537	0.0818129	2283	tags=27%, list=14%, signal=23%	ITGAE/MR1/BTN3A1/CX3CR1/CD79A/THBD/CD80/ITGB2/CD3D/CXCR6/SLC2A4/FCGR3A/BTN3A2/B4GALT1/SPA17/FCER1G/NCAM1/HLA-E/EBI3/CD302/FAS/NT5E/SCNN1B/CD244/FOLR1/CD209/BTN1A1/TNFRSF14/CD83/HFE/RAET1G/CXCL9/FCGRT/HLA-H/CCR9/PDCD1LG2/IL5RA/IL2RG/LY75/BTN2A2/CD14/FASLG/ICAM1/CD40/TNFRSF18/CXCR4/IL12RB1/HLA-F/BTNL8/FCRL6/CD59/TNF/HLA-DRB1/ENPP3/CD74/PDCD1/TNFRSF11A/NLGN1/TGFBR3/CD69/TF/ACKR4/VCAM1/HHLA2/LRP2/LAG…
GOBP_FATTY_ACID_METABOLIC_PROCESS	GOBP_FATTY_ACID_METABOLIC_PROCESS	325	-0.344226	-1.45924	0.00214592	0.0894537	0.0818129	2029	tags=22%, list=12%, signal=19%	SLC27A6/ACAT1/ETFB/EPHX1/APOC2/CYP2S1/NAAA/MCEE/FA2H/CPT1B/LEP/HSD17B12/ACOX2/PDK4/ELOVL4/NR1H3/GGT1/EDN1/NUDT7/PLA2G4C/FABP5/ACAD9/PDK1/CYP4F3/PON2/CYP2D6/ACSL4/ABCD2/CYP4F12/SOX9/CYP4F11/GGT5/CYP2E1/AKR1C2/ELOVL7/HACD4/CYP1B1/AKR1C1/CEACAM1/ACADS/HADH/LPIN1/CYP4F2/ACOT11/ECHDC1/PPARA/PNPLA3/ACSM3/CNR1/ALOX5/HACD1/SLC45A3/ACSL6/PDK3/C3/OLAH/ADH4/CD74/INSIG1/SLC27A2/DGAT2/AKR1C3/ACSL5/PPARG/ADTRP…
GOMF_HEPARIN_BINDING	GOMF_HEPARIN_BINDING	133	-0.384022	-1.46601	0.00641026	0.149547	0.136773	1753	tags=26%, list=11%, signal=23%	VEGFA/HSD17B12/LGR6/LXN/TNXB/MDK/PTCH1/CFH/HBEGF/ANG/CCL23/ADAMTS3/RSPO1/CLEC3B/PCSK6/LTF/FBLN7/EVA1C/PRELP/FGF7/SOD3/PCOLCE2/CXCL6/CXCL13/PF4/TGFBR3/CCN6/AZU1/GREM2/SFRP1/LRTM2/CXCL10/CXCL11/REG4
GOBP_POSITIVE_REGULATION_OF_I_KAPPAB_KINASE_NF_KAPPAB_SIGNALING	GOBP_POSITIVE_REGULATION_OF_I_KAPPAB_KINASE_NF_KAPPAB_SIGNALING	177	-0.369576	-1.47072	0.00617284	0.14929	0.136538	2892	tags=27%, list=18%, signal=23%	IKBKE/TRIM5/NUP62/TRADD/TMEM9B/IRF3/TRIM6/RIPK2/ZDHHC13/TNFSF10/IRAK4/TRIM34/LPAR1/TRIM38/HTR2B/BCL10/TRIM21/ROR1/TICAM2/APOL3/LGALS1/TRIM14/CLEC6A/BST2/PELI1/TLR6/CX3CL1/CARD9/GPRC5B/LGALS9/LTF/TMEM101/FASLG/TGM2/CD40/CASP1/ALPK1/TRIM22/SECTM1/CARD16/TNF/HLA-DRB1/TIFA/CD74/GJA1/BIRC3/S100B/UBD
GOBP_REGULATION_OF_CYTOSOLIC_CALCIUM_ION_CONCENTRATION	GOBP_REGULATION_OF_CYTOSOLIC_CALCIUM_ION_CONCENTRATION	272	-0.35162	-1.4722	0.00209205	0.0894537	0.0818129	2294	tags=26%, list=14%, signal=23%	EDNRB/MCHR1/YWHAE/FIS1/LPAR3/CX3CR1/LPAR1/PTK2B/NPFF/CCL3/CXCR6/GSTO1/BCL2/P2RX5/FKBP1B/LCK/HTR2B/TRPM4/TMEM38B/TRPC1/EDN1/ITPR2/CDH23/PML/GNA15/PLCE1/TRPV6/PLCG2/DMD/CXCL9/CX3CL1/EPO/CCR9/CLIC2/GIPR/LYN/FPR2/FASLG/CALB1/TGM2/AVPR1B/GNG3/FZD9/TMEM178A/CNR1/CXCR4/CASQ1/RYR3/CACNB2/UBASH3B/GRIN2D/ADCYAP1/JAK2/JSRP1/CXCL13/SLC8A2/ACKR4/ESR1/GJA1/CD38/ADM/ADORA1/RYR2/GRIN2A/HTR2A/PTGFR/GPR55/CXCL10/T…
GOCC_INTRINSIC_COMPONENT_OF_ENDOPLASMIC_RETICULUM_MEMBRANE	GOCC_INTRINSIC_COMPONENT_OF_ENDOPLASMIC_RETICULUM_MEMBRANE	159	-0.377808	-1.48098	0.00421053	0.120565	0.110267	1767	tags=20%, list=11%, signal=18%	HLA-E/STING1/ELOVL4/BNIP1/HLA-C/ESYT3/CYP2E1/HLA-B/ELOVL7/TAP2/TAPBP/HACD4/HLA-H/HLA-A/HLA-DRB5/HLA-DQA2/HACD1/TAP1/HLA-DPA1/HLA-DPB1/HLA-F/HLA-DQA1/HLA-DQB1/HLA-DRA/DERL3/HLA-DRB1/CD74/INSIG1/SLC27A2/DGAT2/RNF183/HLA-DQB2
GOBP_REGULATION_OF_LEUKOCYTE_MEDIATED_IMMUNITY	GOBP_REGULATION_OF_LEUKOCYTE_MEDIATED_IMMUNITY	190	-0.375236	-1.49776	0.00430108	0.120565	0.110267	3033	tags=32%, list=19%, signal=26%	MSH2/IL27RA/LILRB4/LILRB1/IL18/PAXIP1/B2M/THOC1/DDX58/KLRC2/EXOSC3/CLEC4G/RAC2/HMCES/TNFSF13/CD96/TNFRSF1B/MR1/RASGRP1/ITGB2/CLNK/TYROBP/PARP3/HLA-E/LEP/CLEC7A/TRPM4/KLRC1/FGR/STAP1/NLRP3/BST2/HFE/IL18RAP/HLA-B/RAET1G/HLA-H/HLA-A/LGALS9/CEACAM1/LYN/ADGRE2/ICAM1/CD40/CXCL6/IL12RB1/SH2D1B/HLA-F/IL12A/SUSD4/C3/HLA-DRA/RSAD2/IL6/TNF/HLA-DRB1/IL18R1/LAG3/CD1A/KIR2DL4
GOBP_POSITIVE_REGULATION_OF_CYSTEINE_TYPE_ENDOPEPTIDASE_ACTIVITY	GOBP_POSITIVE_REGULATION_OF_CYSTEINE_TYPE_ENDOPEPTIDASE_ACTIVITY	138	-0.389704	-1.49806	0.00419287	0.120565	0.110267	3476	tags=36%, list=21%, signal=28%	CFLAR/CCN1/SYK/CASP8AP2/LAPTM5/CASP2/TNFRSF10B/ST18/BAX/DLC1/PIDD1/CRADD/TRADD/FAM162A/MAP3K5/RIPK2/ANP32B/PPM1F/TNFSF10/FIS1/PMAIP1/RPS27L/LCK/PYCARD/BCL10/ACVR1C/CLEC7A/BID/COL4A3/FAS/NLRP3/PML/SOX7/MEFV/CARD9/LGALS9/FASLG/BCL2L10/IFI16/CASP1/NGFR/TNFSF15/JAK2/TNF/PPARG/EGLN3/AIM2/GRIN2A/SLC1A1
GOBP_MYELOID_LEUKOCYTE_DIFFERENTIATION	GOBP_MYELOID_LEUKOCYTE_DIFFERENTIATION	184	-0.37382	-1.49846	0.00414938	0.120565	0.110267	1899	tags=21%, list=12%, signal=18%	TYROBP/BATF3/CA2/CEBPB/VEGFA/SNX10/LEF1/OSCAR/NKX2-3/C1QC/PIR/IL34/FOS/CEACAM1/LTF/LYN/IFI16/TLR2/IFNG/TMEM178A/BATF/TSPAN2/UBASH3B/TNF/HLA-DRB1/CD74/PF4/TNFRSF11A/TF/PPARG/SIGLEC15/CSF1/SFRP1/BATF2/CLDN18/GPR55/TESC/UBD
GOCC_CLATHRIN_COATED_VESICLE	GOCC_CLATHRIN_COATED_VESICLE	170	-0.378728	-1.49953	0.00206186	0.0894537	0.0818129	1423	tags=16%, list=9%, signal=15%	SYT2/FOLR1/EREG/MALL/HBEGF/STEAP2/FCGR1B/ADRB2/TGFA/FCGR1A/HLA-DRB5/HLA-DQA2/NCALD/HLA-DPA1/HLA-DPB1/HLA-DQA1/HLA-DQB1/HLA-DRA/HLA-DRB1/CD74/TF/GAD1/LRP2/SFTPD/HLA-DQB2/SLC18A2/SFTPB/SH3GL2
GOBP_ALPHA_BETA_T_CELL_ACTIVATION	GOBP_ALPHA_BETA_T_CELL_ACTIVATION	137	-0.391868	-1.50544	0.00626305	0.14929	0.136538	3518	tags=36%, list=22%, signal=28%	BCL6/RORA/TOX/MYB/VSIR/SYK/CLEC4A/FUT7/CD86/STAT3/LILRB4/LILRB1/ZFPM1/IL18/STOML2/RIPK2/CD80/BCL2/ZC3H12A/HLA-E/EBI3/PTPN22/SOCS1/NLRP3/LEF1/SEMA4A/IRF1/RUNX3/NKX2-3/ZNF683/TNFRSF14/CD83/ZBTB16/HFE/HLA-A/TMEM98/LGALS9/IFNG/BATF/IL12RB1/IL12A/HLA-DRA/RSAD2/IL6/HLA-DRB1/ITPKB/IL18R1/CD274/IHH
GOBP_I_KAPPAB_KINASE_NF_KAPPAB_SIGNALING	GOBP_I_KAPPAB_KINASE_NF_KAPPAB_SIGNALING	268	-0.362462	-1.51544	0.00208333	0.0894537	0.0818129	2948	tags=26%, list=18%, signal=22%	LILRB4/PIDD1/IKBKE/TRAF4/TRIM5/NUP62/TRADD/TMEM9B/IRF3/TRIM6/RIPK2/ZDHHC13/TNFSF10/CX3CR1/IRAK4/TRIM34/PRDX4/LPAR1/SUMO4/RIOK3/TNIP1/TRIM38/ZC3H12A/SIRPA/HTR2B/PYCARD/BCL10/TRIM21/RPS27A/ROR1/IRAK2/TICAM2/TNFAIP3/APOL3/LGALS1/OPTN/TRIM14/TRAF1/CLEC6A/BST2/TANK/PELI1/TLR6/CX3CL1/CARD9/GPRC5B/LGALS9/LTF/TMEM101/CD14/FASLG/TGM2/TLR2/CD40/ANGPT1/CASP1/ALPK1/TNIP3/TRIM22/SECTM1/CARD16/TNF/HLA-DRB1/TIF…
GOBP_LYMPHOCYTE_ACTIVATION_INVOLVED_IN_IMMUNE_RESPONSE	GOBP_LYMPHOCYTE_ACTIVATION_INVOLVED_IN_IMMUNE_RESPONSE	160	-0.388834	-1.52631	0.00210526	0.0894537	0.0818129	3628	tags=37%, list=22%, signal=29%	GPR183/ITM2A/SWAP70/BCL6/CORO1A/EXO1/RORA/MYB/CD86/MSH2/IL27RA/STAT3/LILRB1/ZFPM1/IL18/PAXIP1/THOC1/KLRC2/EXOSC3/FGL2/HMCES/RIPK2/TNFSF13/POU2AF1/CD80/PTK2B/TP53/ZC3H12A/FCER1G/PARP3/RPS6/LCP1/NLRP3/MDK/LGALS1/CD244/LEF1/SEMA4A/NKX2-3/PLCG2/ZNF683/PLCL2/HLA-DMB/TMEM98/LGALS9/CEACAM1/SLC11A1/ICAM1/IFNG/CD40/BATF/IL12RB1/HLA-F/HLA-DRA/IL6/HLA-DRB1/CD74/IL18R1/PGLYRP2
GOBP_MULTI_MULTICELLULAR_ORGANISM_PROCESS	GOBP_MULTI_MULTICELLULAR_ORGANISM_PROCESS	165	-0.387377	-1.52728	0.00208768	0.0894537	0.0818129	2146	tags=24%, list=13%, signal=21%	THBD/ARHGDIB/NPFF/BCL2/B4GALT1/VEGFA/LEP/ACVR1C/EDN1/GNRH1/PLA2G4C/ACSL4/SPP1/HFE/PZP/WNT4/EPO/VDR/LGALS9/FOS/DDO/RLN1/CNR1/ADRA2B/RGS2/ADCYAP1/FOSB/TEKT3/ESR1/ENDOU/GJA1/CD38/ADM/IHH/PTGFR/RLN2/TAC3/IDO1/SLC6A4
GOBP_INTERLEUKIN_6_PRODUCTION	GOBP_INTERLEUKIN_6_PRODUCTION	126	-0.404631	-1.53591	0.00215517	0.0894537	0.0818129	2361	tags=35%, list=15%, signal=30%	SYK/TIRAP/SELENOK/SIGLEC16/IL27RA/STAT3/LILRB4/LILRB2/DDX58/RIPK2/AFAP1L2/AIF1/POU2AF1/IL17RC/TYROBP/ZC3H12A/MAPK13/SIRPA/CEBPB/LEP/PYCARD/BCL10/CLEC7A/PTPN22/TNFAIP3/LILRA5/EREG/HLA-B/TLR6/CX3CL1/IFIH1/CARD9/LGALS9/TLR2/IFNG/CYBA/TLR1/ADCYAP1/IL6/TNF/CD74/BPI/ORM1/LBP
HP_HEPATIC_FAILURE	HP_HEPATIC_FAILURE	128	-0.403007	-1.53682	0.00210526	0.0894537	0.0818129	3122	tags=26%, list=19%, signal=21%	ABCD3/FH/SMAD4/IL21R/ALG6/NPM1/NDUFS4/TERC/NHP2/PEX16/SLC25A20/POU2AF1/IRF5/GALT/ALG9/PTPN22/ACAD9/CYP7B1/TRMU/MEFV/HFE/HLA-B/HADH/IL12RB1/IL12A/TNFSF15/IL18BP/JAK2/HLA-DRB1/SERPINA1/SPIB/F5/ALDOB
GOBP_REGULATION_OF_INFLAMMATORY_RESPONSE	GOBP_REGULATION_OF_INFLAMMATORY_RESPONSE	282	-0.364103	-1.53772	0.00205339	0.0894537	0.0818129	2032	tags=24%, list=13%, signal=21%	CCL3/FNDC4/TNFAIP8L2/TNIP1/SOCS3/SIGLEC10/MAPK13/SIRPA/HLA-E/CEBPB/SLAMF8/STING1/PYCARD/NR1H3/GGT1/CASP4/TNFAIP3/PIK3AP1/LILRA5/STAP1/NT5E/NLRP3/MDK/IL22RA2/BST1/WFDC1/MEFV/HCK/GGT3P/CX3CL1/GPRC5B/NMI/CXCL17/FANCA/LYN/FPR2/IFI35/CCL24/TGM2/F12/TLR2/IFNG/PPARA/CNR1/SPHK1/CASP1/ALOX5/C3/LRRC19/ADCYAP1/IL6/JAK2/TNF/HLA-DRB1/ENPP3/CTSC/TNFRSF11A/PPARG/ESR1/CCL5/BIRC3/ZBP1/ADORA1/PGLYRP2/CASP5/AGTR1/I…
GOBP_NEGATIVE_REGULATION_OF_CELL_ACTIVATION	GOBP_NEGATIVE_REGULATION_OF_CELL_ACTIVATION	175	-0.389698	-1.55163	0.00203252	0.0894537	0.0818129	1981	tags=25%, list=12%, signal=22%	TNFAIP8L2/CLNK/PAG1/TYROBP/ZC3H12A/PARP3/CEBPB/LST1/NR1H3/PTPN22/SOCS1/GNRH1/VSIG4/TNFAIP3/FGR/MDK/IRF1/RUNX3/TNFRSF14/HFE/PELI1/CX3CL1/PDCD1LG2/LGALS9/CEACAM1/LYN/BTN2A2/MILR1/CNR1/HLA-F/UBASH3B/HLA-DRB1/ENPP3/CD74/LAG3/SFRP1/CD274/PGLYRP2/IHH/SFTPD/BPI/GAL/PLA2G2F/IDO1
GOBP_REGULATION_OF_CYSTEINE_TYPE_ENDOPEPTIDASE_ACTIVITY	GOBP_REGULATION_OF_CYSTEINE_TYPE_ENDOPEPTIDASE_ACTIVITY	206	-0.383913	-1.55652	0.00208768	0.0894537	0.0818129	3175	tags=32%, list=20%, signal=26%	CFLAR/CCN1/CD27/SYK/CASP8AP2/LAPTM5/CASP2/TNFRSF10B/ST18/BAX/IFI6/DLC1/TNFSF14/PIDD1/CRADD/TRADD/CRYAB/FAM162A/MAP3K5/RIPK2/RAG1/ANP32B/TNFAIP8/PPM1F/TNFSF10/YWHAE/FIS1/PMAIP1/RPS27L/LCK/VEGFA/PYCARD/BCL10/ACVR1C/CLEC7A/BID/COL4A3/FAS/NLRP3/PML/SOX7/DPEP1/MEFV/SIAH2/CARD9/LGALS9/LTF/FASLG/BCL2L10/IFI16/AQP1/CASP1/NGFR/TNFSF15/PSMB9/CD44/CARD16/JAK2/TNF/PPARG/EGLN3/AIM2/BIRC3/GRIN2A/SLC1A1/LAMP3
GOCC_CLATHRIN_COATED_VESICLE_MEMBRANE	GOCC_CLATHRIN_COATED_VESICLE_MEMBRANE	101	-0.428534	-1.5575	0.00444444	0.120951	0.11062	1423	tags=23%, list=9%, signal=21%	SYT2/EREG/HBEGF/FCGR1B/ADRB2/TGFA/FCGR1A/HLA-DRB5/HLA-DQA2/NCALD/HLA-DPA1/HLA-DPB1/HLA-DQA1/HLA-DQB1/HLA-DRA/HLA-DRB1/CD74/TF/GAD1/LRP2/HLA-DQB2/SLC18A2/SH3GL2
GOBP_POSITIVE_REGULATION_OF_CELL_ACTIVATION	GOBP_POSITIVE_REGULATION_OF_CELL_ACTIVATION	309	-0.368253	-1.55866	0.00211864	0.0894537	0.0818129	3050	tags=31%, list=19%, signal=26%	CD86/CDKN1A/MSH2/IL27RA/TNFSF14/LILRB4/LILRB1/MEF2C/IL18/PAXIP1/LILRB2/PPP2R3C/KLRC2/ICOS/EXOSC3/TMIGD2/HMCES/GRAP2/RIPK2/RAG1/TNFSF13/CD2/AIF1/SH3KBP1/CD80/ITGB2/PIK3CA/CCL3/BCL2/TYROBP/LCK/SIRPA/CCDC88B/HLA-E/LEP/SIRPB1/PYCARD/BCL10/CLEC7A/EBI3/SIRPG/PTPN22/SOCS1/FLT3LG/LILRA5/FGR/STAP1/NLRP3/MDK/LGALS1/NCK1/LEF1/BST1/RUNX3/CD209/CLEC4D/TNFRSF14/CD83/ZBTB16/PAK1/PELI1/HLA-DMB/TLR6/EPO/HLA-A/PDC…
GOCC_COATED_VESICLE	GOCC_COATED_VESICLE	269	-0.372307	-1.55926	0.00206612	0.0894537	0.0818129	1605	tags=16%, list=10%, signal=15%	BNIP1/EDN1/TICAM2/IDUA/HLA-C/SYT2/FOLR1/EREG/MALL/HBEGF/HLA-B/STEAP2/DIPK2A/FCGR1B/HLA-H/HLA-A/ADRB2/TGFA/FCGR1A/SEC16B/HLA-DRB5/HLA-DQA2/NCALD/HLA-DPA1/HLA-DPB1/HLA-F/HLA-DQA1/HLA-DQB1/CD59/HLA-DRA/HLA-DRB1/CD74/CTSC/SERPINA1/TF/GAD1/LRP2/SFTPD/HLA-DQB2/SLC18A2/SFTPB/SH3GL2/F5
GOBP_LEUKOCYTE_MIGRATION	GOBP_LEUKOCYTE_MIGRATION	396	-0.361088	-1.5637	0.00211416	0.0894537	0.0818129	2191	tags=24%, list=13%, signal=21%	CX3CR1/IRAK4/THBD/IL17RC/DAPK2/ITGB2/PTK2B/PIK3CA/CCL3/B4GALT1/SLC16A8/MYO1G/FCER1G/LCK/SIRPA/VEGFA/LEP/SLAMF8/PYCARD/SIRPG/TRPM4/SLC7A9/EDN1/STAP1/NLRP3/MDK/DEFA1B/CD244/BST1/CYP7B1/CCL3L1/NKX2-3/TNFRSF14/DPEP1/CD58/HCK/CCL23/IL34/CXCL9/FUT4/CXCL14/CX3CL1/ATP1B1/LGALS9/CEACAM1/CXCL16/CXCL17/RET/TNFRSF10D/LYN/FPR2/ITGB3/CCL4/CCL24/ADGRE2/XCL2/ICAM1/TNFRSF18/ANGPT1/CXCL6/CXCR4/ALOX5/SLC7A11/ITGA6/…
GOBP_REGULATION_OF_PRODUCTION_OF_MOLECULAR_MEDIATOR_OF_IMMUNE_RESPONSE	GOBP_REGULATION_OF_PRODUCTION_OF_MOLECULAR_MEDIATOR_OF_IMMUNE_RESPONSE	129	-0.40958	-1.56426	0.0021097	0.0894537	0.0818129	3205	tags=35%, list=20%, signal=28%	TREX1/LAPTM5/MSH2/IL27RA/LILRB4/LILRB1/IL18/PAXIP1/B2M/THOC1/DDX58/EXOSC3/TRIM6/HMCES/TNFSF13/CD96/TNFRSF1B/CLNK/PARP3/PGC/HLA-E/BCL10/CLEC7A/TRPM4/PTPN22/NLRP3/CD244/BST2/TNFRSF14/CGAS/HFE/RAET1G/HLA-A/GPRC5B/CD40/ANGPT1/HLA-F/MZB1/RSAD2/IL6/TNF/CD74/IL18R1/KIR2DL4/RBP4
GOBP_PROTEIN_LOCALIZATION_TO_ENDOPLASMIC_RETICULUM	GOBP_PROTEIN_LOCALIZATION_TO_ENDOPLASMIC_RETICULUM	139	-0.406548	-1.56494	0.00209644	0.0894537	0.0818129	4736	tags=47%, list=29%, signal=33%	SPCS1/SPCS3/SRP9/RPLP0/RPS25/RPS3/RPL35A/RPS21/RPL32/RPL7A/KDELR2/RPL36A/RPS4X/RPL28/RPS26/RPL35/KDELR3/RPSA/RPS5/RPL12/SEC61G/RPL13/RPL10A/UBAC2/SRPRA/RPL31/RPL26/RPS9/RPS19/RPL29/RPS18/RPL5/RPS8/SEC61A1/RPLP2/PPP1R15A/RPS14/SEC61B/RPL34/EDEM1/RPL24/SSR3/RER1/SRPRB/RPS7/RPL18/RPL27A/RPL27/RPL13A/RPS3A/RPLP1/RPS11/RPS15A/RPS27A/RPS6/RPL39/RPL17/RPS13/RPL21/SEC16B/RPL9/INSIG1/GJA1/RYR2/PDIA2
GOBP_CELLULAR_RESPONSE_TO_LIPID	GOBP_CELLULAR_RESPONSE_TO_LIPID	470	-0.354266	-1.56866	0.002079	0.0894537	0.0818129	2201	tags=23%, list=14%, signal=20%	STAR/CX3CR1/WNT3/SRD5A1/LMO3/HMGB2/CD80/LPAR1/PTK2B/CCL3/ANKRD1/ZC3H12A/NUGGC/SIRPA/GRAMD1C/CEBPB/LEP/PYCARD/BCL10/PDK4/NR1H3/TFPI/PIM1/PTPN22/EDN1/IRAK2/TICAM2/TNFAIP3/STAP1/NLRP3/SCNN1B/DEFA1B/LEF1/PTCH1/SOX9/ASS1/LRP8/GPLD1/CYP7B1/SPP1/ADCY2/PAK1/HCK/AKR1C2/NR3C1/CXCL9/CX3CL1/AKR1C1/PDCD1LG2/VDR/SOX10/ADCY3/LTF/RET/LYN/PAQR8/CD14/GFI1/MLC1/ICAM1/TLR2/TNC/PPARA/DDIT4/CD40/AQP1/CXCL6/GPBAR1/CASP…
GOBP_T_CELL_RECEPTOR_SIGNALING_PATHWAY	GOBP_T_CELL_RECEPTOR_SIGNALING_PATHWAY	187	-0.392	-1.56942	0.00423729	0.120565	0.110267	2712	tags=25%, list=17%, signal=21%	BTN3A3/TNFRSF21/EIF2B3/STOML2/GRAP2/RIPK2/PTPRJ/BTN3A1/DGKZ/PSMC3/PSMA5/PSME2/CD3D/PIK3CA/RFTN1/PAG1/BTN3A2/ZC3H12A/LCK/PSMD13/BCL10/PTPN22/NCK1/PLCG2/BTN1A1/CD247/PAK1/PSMB10/HLA-A/CEACAM1/BTN2A2/PSMB8/HLA-DRB5/HLA-DQA2/HLA-DPA1/HLA-DPB1/BTNL8/PSMB9/HLA-DQA1/HLA-DQB1/GBP1/HLA-DRA/KCNN4/HLA-DRB1/HHLA2/BTNL3/HLA-DQB2
GOBP_POSITIVE_REGULATION_OF_RESPONSE_TO_EXTERNAL_STIMULUS	GOBP_POSITIVE_REGULATION_OF_RESPONSE_TO_EXTERNAL_STIMULUS	427	-0.360901	-1.57257	0.00210084	0.0894537	0.0818129	2146	tags=23%, list=13%, signal=20%	THBD/PSMC3/RASGRP1/PRKACB/HMGB2/DAPK2/LPAR1/PSMA5/PSME2/PTK2B/CCL3/RIOK3/MUC4/CLNK/TNIP1/TYROBP/MAPK13/FKBP1B/FCER1G/PGC/HLA-E/CEBPB/VEGFA/PSMD13/STING1/PYCARD/BCL10/PLSCR1/POLR3G/EDN1/DHX58/LILRA5/STAP1/MDK/OPTN/CLEC6A/CD209/EREG/PLCG2/CLEC4D/CGAS/PAK1/HCK/IL18RAP/RAET1G/PSMB10/IL34/CXCL14/CX3CL1/CARD9/GPRC5B/NMI/LGALS9/CXCL17/LYN/FPR2/PSMB8/CCL4/IFI35/CCL24/TGM2/IFI16/XCL2/TLR2/IFNG/CNR1/CYBA/C…
GOBP_REGULATION_OF_TUBE_SIZE	GOBP_REGULATION_OF_TUBE_SIZE	103	-0.430443	-1.57477	0.0021978	0.0894537	0.0818129	1799	tags=28%, list=11%, signal=25%	SMTNL1/DOCK5/HTR2B/LEP/DRD5/TRPM4/EDN1/SCNN1B/ACTA2/ADRB2/GUCY1A1/AVPR1B/ICAM1/GJA5/ADRA2B/SOD2/RGS2/FOXC1/CHRM3/GJA1/CD38/ADM/ADORA1/KEL/ADRB1/HTR2A/AGTR1/KCNMB2/SLC6A4
GOBP_ACTIVATION_OF_IMMUNE_RESPONSE	GOBP_ACTIVATION_OF_IMMUNE_RESPONSE	404	-0.362463	-1.57699	0.00208333	0.0894537	0.0818129	2159	tags=24%, list=13%, signal=21%	DGKZ/CD79A/ARPC5/PSMC3/ARPC1A/PRKACB/PSMA5/PSME2/CD3D/PIK3CA/FCGR2A/RFTN1/MUC4/PAG1/FCGR3A/BTN3A2/BCL2/C1RL/TYROBP/FCN3/ZC3H12A/MYO1G/FCER1G/LAT2/LCK/SERPING1/ELMO1/PSMD13/STING1/PYCARD/BCL10/PLSCR1/PTPN22/VSIG4/FGR/STAP1/NCK1/CLEC6A/CD209/GPLD1/PLCG2/BTN1A1/NFAM1/CLEC4D/CD247/CGAS/C1QB/C1QC/CFH/CFB/PAK1/HCK/PLCL2/PSMB10/C2/HLA-A/CARD9/C1R/A2M/CEACAM1/FCGR1A/LYN/FPR2/BTN2A2/PSMB8/IFI16/C1QA/CFD/C…
GOCC_ENDOCYTIC_VESICLE_MEMBRANE	GOCC_ENDOCYTIC_VESICLE_MEMBRANE	147	-0.404704	-1.5771	0.00207039	0.0894537	0.0818129	1550	tags=25%, list=10%, signal=23%	RILP/HLA-E/RPS27A/COLEC12/HLA-C/MARCO/PTCH1/HBEGF/HLA-B/WNT4/TAP2/TLR6/TAPBP/RAB38/FCGR1B/HLA-H/HLA-A/FCGR1A/SLC11A1/TLR2/CYBA/TLR1/HLA-DRB5/HLA-DQA2/WNT6/TAP1/HLA-DPA1/HLA-DPB1/HLA-F/HLA-DQA1/HLA-DQB1/HLA-DRA/HLA-DRB1/CAMK2B/CD74/HLA-DQB2/SH3GL2
GOBP_LOCOMOTORY_BEHAVIOR	GOBP_LOCOMOTORY_BEHAVIOR	115	-0.420308	-1.58012	0.00210526	0.0894537	0.0818129	1390	tags=18%, list=9%, signal=17%	CDH23/GLRB/CSTB/SOBP/HOXB8/APBA1/TMOD1/CALB1/SPTBN4/ADAM22/GRIN2D/NEGR1/GRM6/RASD2/GAD1/DAB1/GNAO1/CHRNA3/ALK/SLC18A2/IDO1
GOBP_T_CELL_ACTIVATION_INVOLVED_IN_IMMUNE_RESPONSE	GOBP_T_CELL_ACTIVATION_INVOLVED_IN_IMMUNE_RESPONSE	86	-0.444167	-1.58299	0.00623701	0.14929	0.136538	3050	tags=36%, list=19%, signal=29%	CD86/STAT3/LILRB1/ZFPM1/IL18/FGL2/RIPK2/CD80/TP53/ZC3H12A/FCER1G/RPS6/LCP1/NLRP3/MDK/LEF1/SEMA4A/HLA-DMB/TMEM98/LGALS9/CEACAM1/SLC11A1/ICAM1/IFNG/BATF/IL12RB1/HLA-DRA/IL6/HLA-DRB1/CD74/IL18R1
GOBP_RESPONSE_TO_TUMOR_NECROSIS_FACTOR	GOBP_RESPONSE_TO_TUMOR_NECROSIS_FACTOR	274	-0.377957	-1.58412	0.00209644	0.0894537	0.0818129	2075	tags=23%, list=13%, signal=20%	PSMA5/PSME2/PTK2B/CCL3/ANKRD1/TP53/SLC2A4/ZC3H12A/PSMD13/PYCARD/GGT1/CASP4/EDN1/TNFAIP3/FAS/TRAF1/GGT7/ASS1/GGT5/CCL3L1/TANK/TNFRSF14/CD58/GGT3P/PSMB10/CCL23/TNFRSF17/CX3CL1/CXCL16/PSMB8/CD14/NPNT/CCL4/GBP2/CCL24/XCL2/ICAM1/CD40/TNFRSF18/TNFSF13B/SPHK1/CASP1/GBP3/TNFSF15/CCL2/PSMB9/GBP1/CARD16/JAK2/TNF/TNFRSF11A/CXCL8/VCAM1/H2BC11/AIM2/CCL5/BIRC3/SFRP1/CCL13/CLDN18/CHI3L1/UBD/CCL25
GOBP_LEUKOCYTE_PROLIFERATION	GOBP_LEUKOCYTE_PROLIFERATION	267	-0.378961	-1.58596	0.00205761	0.0894537	0.0818129	2826	tags=33%, list=17%, signal=28%	BAX/CD86/CDKN1A/IL27RA/TNFSF14/LILRB4/LILRB1/MEF2C/IL18/LILRB2/HPRT1/MAD1L1/TNFRSF21/CLEC4G/CSF1R/TMIGD2/RAC2/RIPK2/TNFRSF1B/AIF1/MSN/BTN3A1/CD79A/RASGRP1/CD80/TP53/BCL2/TYROBP/FKBP1B/CCDC88B/HLA-E/CEBPB/LEP/PYCARD/LST1/EBI3/PTPN22/GNRH1/RPS6/FLT3LG/VSIG4/TNFAIP3/NCK1/LEF1/BST1/IRF1/CD209/BST2/TNFRSF14/PELI1/PLCL2/PSMB10/IL34/HLA-DMB/WNT4/CX3CL1/EPO/HLA-A/PDCD1LG2/IL5RA/LGALS9/LYN/BTN2A2/SLC11A1/…
GOBP_POSITIVE_REGULATION_OF_T_CELL_PROLIFERATION	GOBP_POSITIVE_REGULATION_OF_T_CELL_PROLIFERATION	91	-0.441331	-1.59276	0.00623701	0.14929	0.136538	1777	tags=25%, list=11%, signal=23%	CCDC88B/HLA-E/LEP/PYCARD/EBI3/PTPN22/NCK1/CD209/HLA-DMB/EPO/HLA-A/PDCD1LG2/LGALS9/TNFSF13B/HLA-DPA1/HLA-DPB1/IL12RB1/IL6/VCAM1/HHLA2/CCL5/CD274/IGF2
GOCC_COATED_VESICLE_MEMBRANE	GOCC_COATED_VESICLE_MEMBRANE	164	-0.40583	-1.59833	0.00209205	0.0894537	0.0818129	1430	tags=20%, list=9%, signal=18%	HLA-C/SYT2/FOLR1/EREG/HBEGF/HLA-B/DIPK2A/FCGR1B/HLA-H/HLA-A/ADRB2/TGFA/FCGR1A/SEC16B/HLA-DRB5/HLA-DQA2/NCALD/HLA-DPA1/HLA-DPB1/HLA-F/HLA-DQA1/HLA-DQB1/CD59/HLA-DRA/HLA-DRB1/CD74/TF/GAD1/LRP2/HLA-DQB2/SLC18A2/SH3GL2
GOBP_LONG_CHAIN_FATTY_ACID_METABOLIC_PROCESS	GOBP_LONG_CHAIN_FATTY_ACID_METABOLIC_PROCESS	98	-0.439325	-1.5988	0.00431034	0.120565	0.110267	1528	tags=23%, list=9%, signal=21%	PLA2G4C/ACAD9/CYP4F3/CYP2D6/ACSL4/CYP4F12/CYP4F11/CYP2E1/CYP1B1/CYP4F2/PNPLA3/ACSM3/ALOX5/ACSL6/SLC27A2/AKR1C3/ACSL5/ADTRP/CYP2A6/PLA2G2F/CYP3A4/CYP2F1/ACSBG1
GOCC_RIBOSOMAL_SUBUNIT	GOCC_RIBOSOMAL_SUBUNIT	179	-0.401598	-1.60073	0.00411523	0.120565	0.110267	5223	tags=53%, list=32%, signal=36%	RPL14/RPS12/RPL10/MRPL33/RPS10/MRPL57/RPL36AL/EIF2D/MRPL13/MRPL30/MRPL37/RPL23A/MRPS21/MRPS33/RPLP0/RPS25/MRPS10/RPL39L/RPS3/RPL35A/RPS21/MRPS26/RPL32/RPL7A/HBA2/MRPL42/RPL36A/NDUFAB1/MRPS11/RPS4X/RPL28/MRPS18A/MRPL24/RPS26/MRPL16/RPL35/RACK1/RPSA/RPS5/RPL12/MRPL54/MRPL14/MRPS14/MRPL51/MRPL40/RPL13/MRPL21/NSUN4/MRPS18C/MRPL55/RPL10A/MRPL48/RPL31/MRPL50/RPL26/RPS9/RPS19/MCTS1/RPL29/RPS18/MRPL39/IS…
GOBP_ANTIGEN_PROCESSING_AND_PRESENTATION_OF_PEPTIDE_OR_POLYSACCHARIDE_ANTIGEN_VIA_MHC_CLASS_II	GOBP_ANTIGEN_PROCESSING_AND_PRESENTATION_OF_PEPTIDE_OR_POLYSACCHARIDE_ANTIGEN_VIA_MHC_CLASS_II	100	-0.439496	-1.60109	0.00219298	0.0894537	0.0818129	1857	tags=22%, list=11%, signal=20%	DCTN3/FCER1G/RILP/PYCARD/DYNC1I1/HLA-DMB/CTSS/HLA-DRB5/HLA-DQA2/HLA-DPA1/HLA-DPB1/HLA-DQA1/HLA-DQB1/HLA-DMA/HLA-DRA/HLA-DOA/HLA-DRB1/CD74/LAG3/HLA-DOB/HLA-DQB2/SH3GL2
GOBP_POSITIVE_REGULATION_OF_ERK1_AND_ERK2_CASCADE	GOBP_POSITIVE_REGULATION_OF_ERK1_AND_ERK2_CASCADE	155	-0.409888	-1.60692	0.00204082	0.0894537	0.0818129	1100	tags=23%, list=7%, signal=22%	HTR2B/PYCARD/PTPN22/DENND2B/MARCO/CCL3L1/CCL23/CX3CL1/EPO/LGALS9/FPR2/NPNT/CCL4/CCL24/XCL2/ICAM1/ANGPT1/GPBAR1/CCL2/CHRNA7/CD44/ADCYAP1/TNF/HLA-DRB1/CD74/BMPER/TNFRSF11A/CCL5/GLIPR2/CCL13/SLC30A10/CHI3L1/HTR2A/GPR55/ALKAL2/CCL25
GOBP_TERPENOID_METABOLIC_PROCESS	GOBP_TERPENOID_METABOLIC_PROCESS	87	-0.45013	-1.60725	0.00627615	0.14929	0.136538	2309	tags=33%, list=14%, signal=29%	PLB1/APOM/STAR/SRD5A1/APOC2/CYP2S1/FDFT1/DHRS13/CYP2D6/LRP8/DHRS3/CYP2E1/RBP1/CYP1B1/AKR1C1/RBP2/RDH5/BCO1/ADH4/DGAT2/AKR1C3/ADH6/LRP2/CYP27C1/CYP3A5/RDH12/CYP3A4/RBP4/CYP3A7
GOBP_NEGATIVE_REGULATION_OF_IMMUNE_RESPONSE	GOBP_NEGATIVE_REGULATION_OF_IMMUNE_RESPONSE	123	-0.425339	-1.60873	0.00212766	0.0894537	0.0818129	2991	tags=33%, list=18%, signal=27%	IL27RA/RPS19/LILRB4/PARP14/LILRB1/THOC1/CLEC4G/FGL2/CD96/ALOX15/ZC3H12A/PARP3/SERPING1/HLA-E/SLAMF8/NR1H3/TRIM21/VSIG4/TNFAIP3/KLRC1/DHX58/TNFRSF14/HFE/HLA-B/HLA-A/NMI/A2M/LGALS9/CEACAM1/LYN/IFI16/HLA-F/SUSD4/CD59/ADCYAP1/HLA-DRB1/ENPP3/PDCD1/PPARG/KIR2DL4/PGLYRP2
GOBP_REGULATION_OF_CELL_CELL_ADHESION	GOBP_REGULATION_OF_CELL_CELL_ADHESION	382	-0.374212	-1.61276	0.00212314	0.0894537	0.0818129	1784	tags=22%, list=11%, signal=20%	LCK/SIRPA/CCDC88B/HLA-E/CEBPB/VEGFA/LEP/SIRPB1/PYCARD/BCL10/EBI3/SIRPG/PTPN22/SOCS1/FXYD5/GNRH1/VSIG4/FUT3/NLRP3/MDK/LGALS1/NCK1/LEF1/IRF1/RUNX3/ASS1/CD209/ZDHHC2/TNFRSF14/CD83/ZBTB16/PAK1/HFE/PELI1/HLA-DMB/WNT4/FUT4/CX3CL1/EPO/HLA-A/PDCD1LG2/MAP3K8/LGALS9/CEACAM1/LYN/BTN2A2/ICAM1/IFNG/PPARA/TNFSF13B/IL7/ALOX5/EPHB3/HLA-DPA1/HLA-DPB1/IL12RB1/IL12A/UBASH3B/CCL2/CD44/HLA-DRA/IL6/JAK2/TNF/HLA-DRB1/I…
GOBP_POSITIVE_REGULATION_OF_LEUKOCYTE_MEDIATED_IMMUNITY	GOBP_POSITIVE_REGULATION_OF_LEUKOCYTE_MEDIATED_IMMUNITY	116	-0.428967	-1.61312	0.00210084	0.0894537	0.0818129	2795	tags=32%, list=17%, signal=27%	IL18/PAXIP1/B2M/DDX58/KLRC2/EXOSC3/HMCES/TNFSF13/MR1/RASGRP1/ITGB2/CLNK/TYROBP/HLA-E/CLEC7A/STAP1/NLRP3/IL18RAP/HLA-B/RAET1G/HLA-H/HLA-A/CD40/IL12RB1/SH2D1B/HLA-F/IL12A/C3/HLA-DRA/RSAD2/IL6/TNF/HLA-DRB1/IL18R1/LAG3/CD1A/KIR2DL4
GOBP_CYTOPLASMIC_PATTERN_RECOGNITION_RECEPTOR_SIGNALING_PATHWAY	GOBP_CYTOPLASMIC_PATTERN_RECOGNITION_RECEPTOR_SIGNALING_PATHWAY	69	-0.473479	-1.61647	0.00641026	0.149547	0.136773	2652	tags=25%, list=16%, signal=21%	DDX58/IRF3/RIPK2/RIOK3/PTPN22/RPS27A/IRAK2/TNFAIP3/DHX58/IFIH1/MAP2K6/SLC15A3/ALPK1/TIFA/BIRC3/TRIM15/SLC46A2
HP_MULTIFACTORIAL_INHERITANCE	HP_MULTIFACTORIAL_INHERITANCE	71	-0.468805	-1.61668	0.00635593	0.149403	0.136642	1430	tags=32%, list=9%, signal=30%	TP53/ABCG8/GJB6/HLA-C/APOL1/CFH/HLA-B/ADRB2/FRZB/ALOX5/STOX1/HLA-DQB1/IL6/TNF/HLA-DRB1/PDCD1/PPARG/GJA1/POMC/CYP3A5/HTR2A/AGTR1/F5
GOBP_T_CELL_PROLIFERATION	GOBP_T_CELL_PROLIFERATION	179	-0.405994	-1.61825	0.00205761	0.0894537	0.0818129	3355	tags=37%, list=21%, signal=30%	GLMN/VSIR/SYK/SELENOK/CD151/BAX/CD86/IL27RA/TNFSF14/LILRB4/LILRB1/IL18/LILRB2/MAD1L1/TNFRSF21/CLEC4G/TMIGD2/RAC2/RIPK2/TNFRSF1B/AIF1/MSN/BTN3A1/RASGRP1/CD80/TP53/FKBP1B/CCDC88B/HLA-E/CEBPB/LEP/PYCARD/EBI3/PTPN22/GNRH1/RPS6/VSIG4/NCK1/IRF1/CD209/TNFRSF14/PELI1/PSMB10/HLA-DMB/WNT4/EPO/HLA-A/PDCD1LG2/LGALS9/BTN2A2/SLC11A1/TNFSF13B/HLA-DPA1/HLA-DPB1/IL12RB1/IL6/HLA-DRB1/VCAM1/HHLA2/CCL5/CD274/IHH/SFT…
GOMF_STRUCTURAL_CONSTITUENT_OF_RIBOSOME	GOMF_STRUCTURAL_CONSTITUENT_OF_RIBOSOME	154	-0.413203	-1.61856	0.00205761	0.0894537	0.0818129	5279	tags=55%, list=33%, signal=37%	RPL15/RPL14/RPS12/RPL10/MRPL33/RPS10/MRPL57/RPL36AL/MRPL13/MRPL30/MRPL37/RPL23A/MRPS21/MRPS33/RPLP0/RPS25/RPL39L/RPS3/RPL35A/RPS21/RPL32/RPL7A/MRPL42/RPL36A/MRPS11/RPS4X/RPL28/MRPS18A/MRPL24/RPS26/MRPL16/RPL35/RPSA/RPS5/RPL12/MRPL54/MRPL14/MRPS14/MRPL51/RPL13/NDUFA7/MRPL21/MRPS18C/MRPL55/RPL10A/RPL31/RPL26/RPS9/RPS19/RPL29/RPS18/RPL5/RPS8/RPLP2/MRPL23/MRPS22/RPL26L1/RPS14/RPL34/MRPL1/RPL24/RPS7/R…
GOBP_NEGATIVE_REGULATION_OF_LEUKOCYTE_CELL_CELL_ADHESION	GOBP_NEGATIVE_REGULATION_OF_LEUKOCYTE_CELL_CELL_ADHESION	113	-0.434241	-1.6269	0.00210526	0.0894537	0.0818129	2096	tags=27%, list=13%, signal=24%	CD80/TNFAIP8L2/PAG1/ZC3H12A/CEBPB/PTPN22/SOCS1/GNRH1/VSIG4/MDK/IRF1/RUNX3/ASS1/TNFRSF14/HFE/PELI1/PDCD1LG2/LGALS9/CEACAM1/BTN2A2/PPARA/HLA-DRB1/CD74/ADTRP/LAG3/CD274/IHH/SFTPD/PLA2G2F/CCL25/IDO1
GOBP_NEGATIVE_REGULATION_OF_LYMPHOCYTE_ACTIVATION	GOBP_NEGATIVE_REGULATION_OF_LYMPHOCYTE_ACTIVATION	134	-0.425292	-1.62838	0.0021097	0.0894537	0.0818129	1981	tags=28%, list=12%, signal=24%	TNFAIP8L2/CLNK/PAG1/TYROBP/ZC3H12A/PARP3/CEBPB/LST1/PTPN22/SOCS1/GNRH1/VSIG4/TNFAIP3/FGR/MDK/IRF1/RUNX3/TNFRSF14/HFE/PELI1/PDCD1LG2/LGALS9/CEACAM1/LYN/BTN2A2/HLA-F/HLA-DRB1/CD74/LAG3/SFRP1/CD274/PGLYRP2/IHH/SFTPD/GAL/PLA2G2F/IDO1
GOBP_POSITIVE_REGULATION_OF_TUMOR_NECROSIS_FACTOR_SUPERFAMILY_CYTOKINE_PRODUCTION	GOBP_POSITIVE_REGULATION_OF_TUMOR_NECROSIS_FACTOR_SUPERFAMILY_CYTOKINE_PRODUCTION	82	-0.462594	-1.63285	0.00424628	0.120565	0.110267	3310	tags=43%, list=20%, signal=34%	SYK/TIRAP/SELENOK/LY96/CD86/STAT3/DDT/DDX58/RIPK2/CD2/PTPRJ/RASGRP1/CCL3/TYROBP/HLA-E/LEP/PYCARD/BCL10/CLEC7A/LILRA5/IFIH1/CARD9/LGALS9/CD14/TLR2/IFNG/CYBA/TLR1/CLU/IL6/JAK2/PF4/AZU1/ORM1/LBP
GOBP_REGULATION_OF_ADAPTIVE_IMMUNE_RESPONSE	GOBP_REGULATION_OF_ADAPTIVE_IMMUNE_RESPONSE	156	-0.416587	-1.63385	0.00206612	0.0894537	0.0818129	3200	tags=33%, list=20%, signal=27%	CD48/FUT7/MSH2/IL27RA/LILRB4/LILRB1/MEF2C/IL18/PAXIP1/B2M/THOC1/EXOSC3/CLEC4G/HMCES/RIPK2/TNFSF13/ALOX15/TNFRSF1B/MR1/CD80/ZC3H12A/PARP3/HLA-E/PYCARD/TRPM4/TNFAIP3/KLRC1/NLRP3/IRF1/TNFRSF14/HFE/HLA-B/HLA-H/HLA-A/CEACAM1/SLC11A1/CD40/TNFSF13B/IL12RB1/HLA-F/IL12A/SUSD4/C3/HLA-DRA/RSAD2/IL6/TNF/HLA-DRB1/IL18R1/CD1A/CD274
GOBP_REGULATION_OF_IMMUNE_EFFECTOR_PROCESS	GOBP_REGULATION_OF_IMMUNE_EFFECTOR_PROCESS	351	-0.383917	-1.63535	0.00215054	0.0894537	0.0818129	3050	tags=32%, list=19%, signal=26%	CD86/MSH2/IL27RA/RPS19/LILRB4/F2/VTN/LILRB1/IL18/PAXIP1/B2M/THOC1/DDX58/KLRC2/EXOSC3/TRIM6/CLEC4G/RAC2/FGL2/HMCES/RIPK2/TNFSF13/CD96/PTPRJ/TNFRSF1B/MR1/RASGRP1/CD80/ITGB2/APOBEC3G/RIOK3/CLNK/TYROBP/ZC3H12A/PARP3/PGC/SERPING1/HLA-E/LEP/SLAMF8/STING1/PYCARD/BCL10/CLEC7A/TRPM4/PTPN22/VSIG4/TNFAIP3/KLRC1/HERC5/DHX58/FGR/STAP1/NLRP3/CD244/BST2/ZNF683/TNFRSF14/CGAS/C1QB/C1QC/CFH/CFB/HFE/IL18RAP/HLA-B/R…
GOBP_NEGATIVE_REGULATION_OF_CYTOKINE_PRODUCTION	GOBP_NEGATIVE_REGULATION_OF_CYTOKINE_PRODUCTION	253	-0.394144	-1.63944	0.00208333	0.0894537	0.0818129	1594	tags=21%, list=10%, signal=19%	PTPN22/VSIG4/TNFAIP3/HERC5/DHX58/LILRA5/NLRP3/PML/ABCD2/UBE2L6/LEF1/SERPINB1/BST2/UBA7/SRGN/CD83/MEFV/HFE/TLR6/CX3CL1/IFIH1/PDCD1LG2/NMI/LGALS9/GATA6/CEACAM1/LTF/BTN2A2/SLC11A1/IFNG/PPARA/ANGPT1/HLA-F/IL12A/CHRNA7/NLRP7/GBP1/CARD16/IL6/TNF/HLA-DRB1/NDRG2/LAG3/POMC/CD274/PGLYRP2/SFTPD/BPI/ORM1/IL1R2/IDO1/LBP
GOBP_ESTABLISHMENT_OF_PROTEIN_LOCALIZATION_TO_ENDOPLASMIC_RETICULUM	GOBP_ESTABLISHMENT_OF_PROTEIN_LOCALIZATION_TO_ENDOPLASMIC_RETICULUM	112	-0.438403	-1.64145	0.00209644	0.0894537	0.0818129	4736	tags=50%, list=29%, signal=36%	SPCS1/SPCS3/SRP9/RPLP0/RPS25/RPS3/RPL35A/RPS21/RPL32/RPL7A/RPL36A/RPS4X/RPL28/RPS26/RPL35/RPSA/RPS5/RPL12/SEC61G/RPL13/RPL10A/SRPRA/RPL31/RPL26/RPS9/RPS19/RPL29/RPS18/RPL5/RPS8/SEC61A1/RPLP2/RPS14/SEC61B/RPL34/EDEM1/RPL24/SSR3/SRPRB/RPS7/RPL18/RPL27A/RPL27/RPL13A/RPS3A/RPLP1/RPS11/RPS15A/RPS27A/RPS6/RPL39/RPL17/RPS13/RPL21/RPL9/RYR2
GOBP_POSITIVE_REGULATION_OF_DEFENSE_RESPONSE	GOBP_POSITIVE_REGULATION_OF_DEFENSE_RESPONSE	308	-0.388021	-1.64382	0.0021097	0.0894537	0.0818129	2145	tags=25%, list=13%, signal=22%	PSMC3/RASGRP1/PRKACB/HMGB2/PSMA5/PSME2/CCL3/RIOK3/MUC4/CLNK/TNIP1/TYROBP/MAPK13/FCER1G/PGC/HLA-E/CEBPB/PSMD13/STING1/PYCARD/BCL10/PLSCR1/POLR3G/LILRA5/STAP1/MDK/OPTN/CLEC6A/CD209/EREG/PLCG2/CLEC4D/CGAS/PAK1/HCK/IL18RAP/RAET1G/PSMB10/CX3CL1/CARD9/GPRC5B/NMI/LYN/FPR2/PSMB8/IFI35/CCL24/TGM2/IFI16/TLR2/IFNG/CNR1/CYBA/SH2D1B/HLA-F/IL12A/C3/PSMB9/IL6/JAK2/TNF/CTSC/TNFRSF11A/MUC5B/AIM2/CCL5/GJA1/GBP5/CL…
GOMF_IMMUNE_RECEPTOR_ACTIVITY	GOMF_IMMUNE_RECEPTOR_ACTIVITY	121	-0.437714	-1.65011	0.00211416	0.0894537	0.0818129	3066	tags=39%, list=19%, signal=32%	IFNGR2/CCR1/IL27RA/IL21R/LILRB1/LILRB2/IL31RA/KLRC2/CSF2RB/IL10RB/GFRA2/IL17RE/MR1/CX3CR1/IL17RC/CXCR6/FCER1G/EBI3/KLRC1/IL22RA2/IFNAR2/IL18RAP/KIR3DL1/FCGR1B/CCR9/IL5RA/IL2RG/FPR2/CXCR4/HLA-DQA2/HLA-DPA1/IL12RB1/HLA-DQA1/HLA-DQB1/IL15RA/CD44/HLA-DRA/HLA-DOA/HLA-DRB1/CD74/IL18R1/ACKR4/GFRA3/KIR2DL4/HLA-DOB/HLA-DQB2/IL1R2
GOBP_NEGATIVE_REGULATION_OF_RESPONSE_TO_BIOTIC_STIMULUS	GOBP_NEGATIVE_REGULATION_OF_RESPONSE_TO_BIOTIC_STIMULUS	84	-0.464257	-1.65678	0.00206186	0.0894537	0.0818129	2019	tags=37%, list=12%, signal=32%	PTPN2/NR1H2/TREX1/RPS19/PARP14/LILRB1/FGL2/CD96/RIOK3/SERPING1/HLA-E/SLAMF8/NR1H3/TRIM21/VSIG4/TNFAIP3/KLRC1/DHX58/HLA-B/HLA-A/NMI/A2M/LGALS9/CEACAM1/LTF/IFI16/HLA-F/SUSD4/CARD16/PPARG/KIR2DL4
GOBP_POSITIVE_REGULATION_OF_ALPHA_BETA_T_CELL_ACTIVATION	GOBP_POSITIVE_REGULATION_OF_ALPHA_BETA_T_CELL_ACTIVATION	63	-0.489065	-1.6588	0.00634249	0.149403	0.136642	1767	tags=38%, list=11%, signal=34%	MYB/SYK/CD86/LILRB4/IL18/RIPK2/CD80/HLA-E/EBI3/PTPN22/SOCS1/NLRP3/RUNX3/CD83/ZBTB16/HLA-A/LGALS9/IFNG/IL12RB1/IL12A/HLA-DRA/HLA-DRB1/ITPKB/IHH
GOBP_REGULATION_OF_LEUKOCYTE_PROLIFERATION	GOBP_REGULATION_OF_LEUKOCYTE_PROLIFERATION	214	-0.406719	-1.66047	0.00209644	0.0894537	0.0818129	1777	tags=24%, list=11%, signal=22%	CCDC88B/HLA-E/CEBPB/LEP/PYCARD/LST1/EBI3/PTPN22/GNRH1/FLT3LG/VSIG4/TNFAIP3/NCK1/BST1/IRF1/CD209/BST2/TNFRSF14/PELI1/IL34/HLA-DMB/EPO/HLA-A/PDCD1LG2/IL5RA/LGALS9/LYN/BTN2A2/CD40/TNFSF13B/IL7/HLA-DPA1/HLA-DPB1/IL12RB1/IL12A/MZB1/IL6/HLA-DRB1/ENPP3/CD74/VCAM1/HHLA2/CSF1/CCL5/CD38/CD274/IHH/SFTPD/GAL/PLA2G2F/IGF2/IDO1
HP_SKIN_RASH	HP_SKIN_RASH	104	-0.453664	-1.66092	0.0021978	0.0894537	0.0818129	3047	tags=36%, list=19%, signal=29%	RFXAP/STAT3/CD79B/B2M/ADA2/DCLRE1C/RAG1/POMP/AK2/NCF2/TNFRSF1B/CD79A/IL17RC/FCGR2A/STAT4/STING1/CLEC7A/PTPN22/STX11/TNFAIP3/NLRP3/SPP1/NCF1/MEFV/IL2RG/IFNG/CYBA/HLA-DPA1/HLA-DPB1/PSMB9/IL6/PRF1/CIITA/HLA-DRB1/IL1RN/GJA1/GJB4
GOBP_BONE_RESORPTION	GOBP_BONE_RESORPTION	54	-0.50945	-1.66753	0.00632911	0.149403	0.136642	1832	tags=33%, list=11%, signal=30%	PTK2B/CA2/SNX10/PDK4/TNFAIP3/SPP1/ADRB2/ITGB3/IL7/UBASH3B/IL6/TNFRSF11A/TF/SIGLEC15/CD38/CLDN18/IHH/GPR55
GOBP_RESPONSE_TO_XENOBIOTIC_STIMULUS	GOBP_RESPONSE_TO_XENOBIOTIC_STIMULUS	96	-0.459546	-1.66854	0.00215054	0.0894537	0.0818129	2353	tags=32%, list=14%, signal=28%	GSTM4/RHBDD3/GUK1/CYP2R1/STAR/PCNA/GSTO1/EPHX1/CYP2S1/ACY1/GGT1/APOBEC3A/CYP2D6/CBR3/CYP2E1/DPEP1/CYP1B1/AKR1C1/AS3MT/FMO2/SLITRK5/ALDH3A1/NR1I2/AKR7A3/CYP2A6/CYP3A5/SULT1B1/CYP3A4/CYP3A7/CYP2F1/FMO3
GOBP_T_CELL_ACTIVATION	GOBP_T_CELL_ACTIVATION	423	-0.38356	-1.67033	0.00210084	0.0894537	0.0818129	2835	tags=30%, list=17%, signal=25%	FZD7/LILRB1/ZFPM1/IL18/LILRB2/B2M/MAD1L1/TNFRSF21/PRELID1/ICOS/CLEC4G/TMIGD2/RAC2/STOML2/FGL2/GRAP2/RIPK2/RAG1/CXADR/EGR1/CD2/TNFRSF1B/AIF1/MSN/MR1/BTN3A1/KIF13B/RASGRP1/CD80/CD3D/PIK3CA/TNFAIP8L2/TP53/PAG1/BCL2/ZC3H12A/FKBP1B/FCER1G/LCK/SIRPA/CCDC88B/HLA-E/CEBPB/LEP/SIRPB1/PYCARD/BCL10/CLEC7A/EBI3/SIRPG/PTPN22/SOCS1/GNRH1/RPS6/VSIG4/KLRC1/LCP1/NLRP3/MDK/LGALS1/NCAPH2/NCK1/LEF1/SEMA4A/IRF1/RUNX3/…
GOBP_INTERLEUKIN_8_PRODUCTION	GOBP_INTERLEUKIN_8_PRODUCTION	75	-0.478967	-1.67134	0.00425532	0.120565	0.110267	1750	tags=27%, list=11%, signal=24%	LEP/PYCARD/BCL10/CLEC7A/PTPN22/CD244/CD58/TLR6/LGALS9/CD14/TLR2/TLR1/TLR5/LRRC19/IL6/TNF/CD74/CHI3L1/BPI/LBP
GOBP_PHAGOCYTOSIS	GOBP_PHAGOCYTOSIS	252	-0.402811	-1.67543	0.002079	0.0894537	0.0818129	2502	tags=26%, list=15%, signal=23%	BIN2/ALOX15/ARPC1B/NCF2/PTPRJ/AIF1/ARPC5/ARPC1A/ITGB2/PIK3CA/FCGR2A/FCGR3A/TYROBP/FCN3/MYO1G/FCER1G/SIRPA/LEP/ELMO1/SIRPB1/PYCARD/CLEC7A/NR1H3/SIRPG/PLSCR1/CD302/TICAM2/FGR/STAP1/COLEC12/NCK1/MARCO/PLCG2/CD247/MST1R/PAK1/HCK/C2/GULP1/IL2RG/NCF4/FCGR1A/LYN/FPR2/ITGB3/CEACAM4/CD14/SLC11A1/TGM2/TLR2/IFNG/CYBA/SPHK1/ADGRB1/MYO7A/CCL2/C3/IL15RA/TNF/WIPF3/PTX3/PPARG/AZU1/ADORA1/SFTPD/LBP
GOBP_ADAPTIVE_IMMUNE_RESPONSE_BASED_ON_SOMATIC_RECOMBINATION_OF_IMMUNE_RECEPTORS_BUILT_FROM_IMMUNOGLOBULIN_SUPERFAMILY_DOMAINS	GOBP_ADAPTIVE_IMMUNE_RESPONSE_BASED_ON_SOMATIC_RECOMBINATION_OF_IMMUNE_RECEPTORS_BUILT_FROM_IMMUNOGLOBULIN_SUPERFAMILY_DOMAINS	233	-0.404758	-1.67612	0.00204918	0.0894537	0.0818129	3033	tags=32%, list=19%, signal=27%	MSH2/IL27RA/STAT3/LILRB4/LILRB1/MEF2C/IL18/PAXIP1/HPRT1/B2M/BTN3A3/THOC1/EXOSC3/CLEC4G/HMCES/RIPK2/TNFSF13/TNFRSF1B/MR1/CD80/RFTN1/BTN3A2/C1RL/ZC3H12A/MYO1G/FCER1G/PARP3/SERPING1/HLA-E/BCL10/EBI3/TRPM4/TNFAIP3/KLRC1/NLRP3/LEF1/SEMA4A/C1QB/C1QC/HFE/HLA-B/C2/HLA-H/HLA-A/TMEM98/C1R/CEACAM1/SLC11A1/ICAM1/C1QA/CD40/TNFSF13B/C1S/BATF/IL12RB1/CLU/HLA-F/IL12A/CFI/IL18BP/SUSD4/C3/HLA-DQB1/HLA-DRA/RSAD2/IL…
GOBP_REGULATION_OF_MONONUCLEAR_CELL_MIGRATION	GOBP_REGULATION_OF_MONONUCLEAR_CELL_MIGRATION	98	-0.460812	-1.67699	0.00215517	0.0894537	0.0818129	3278	tags=36%, list=20%, signal=29%	DUSP1/SELENOK/PLA2G7/CCR1/IL27RA/CCN3/MADCAM1/CREB3/CSF1R/PADI2/AIF1/MSN/PTK2B/CCL3/SLAMF8/PYCARD/MDK/TNFRSF14/IL34/CXCL14/LGALS9/CXCL17/LYN/FPR2/CCL4/XCL2/IL12A/CCL2/TNF/CXCL13/CSF1/CCL5/ADTRP/CXCL10/BMP5
GOBP_HORMONE_METABOLIC_PROCESS	GOBP_HORMONE_METABOLIC_PROCESS	162	-0.42669	-1.67705	0.00209644	0.0894537	0.0818129	1307	tags=22%, list=8%, signal=21%	ALDH9A1/DHRS3/SPP1/RBP1/AKR1C2/HSD17B7/WNT4/CYP1B1/AKR1C1/SLC16A10/PCSK6/DDO/TG/GFI1/RDH5/BCO1/SRD5A2/SLC5A5/ADH4/DGAT2/AKR1C3/MME/DUOX2/ESR1/ADH6/ADM/CYP27C1/CYP3A5/RDH12/GAL/CYP19A1/SULT1B1/BMP5/CYP3A4/RBP4/CYP3A7
GOBP_REGULATION_OF_LEUKOCYTE_MEDIATED_CYTOTOXICITY	GOBP_REGULATION_OF_LEUKOCYTE_MEDIATED_CYTOTOXICITY	71	-0.486562	-1.67792	0.00423729	0.120565	0.110267	2249	tags=32%, list=14%, signal=28%	MR1/RASGRP1/TYROBP/HLA-E/LEP/KLRC1/STAP1/IL18RAP/HLA-B/HLA-H/HLA-A/LGALS9/CEACAM1/ICAM1/CXCL6/IL12RB1/HLA-F/IL12A/HLA-DRA/HLA-DRB1/LAG3/CD1A/KIR2DL4
GOBP_REGULATION_OF_LEUKOCYTE_MIGRATION	GOBP_REGULATION_OF_LEUKOCYTE_MIGRATION	180	-0.421002	-1.67798	0.00206612	0.0894537	0.0818129	2855	tags=29%, list=18%, signal=25%	CCN3/MADCAM1/SELE/DDT/RHOG/CREB3/CSF1R/RAC2/PADI2/P2RY12/RIN3/AIF1/MSN/CX3CR1/DAPK2/PTK2B/CCL3/VEGFA/SLAMF8/PYCARD/EDN1/STAP1/MDK/BST1/TNFRSF14/IL34/FUT4/CXCL14/CX3CL1/LGALS9/CXCL17/LYN/FPR2/CCL4/CCL24/XCL2/ICAM1/TNFRSF18/IL12A/CCL2/IL6/TNF/CD74/CXCL13/CXCL8/CSF1/CCL5/ADTRP/ADORA1/CXCL10/BMP5/CCL25/LBP
GOBP_COTRANSLATIONAL_PROTEIN_TARGETING_TO_MEMBRANE	GOBP_COTRANSLATIONAL_PROTEIN_TARGETING_TO_MEMBRANE	98	-0.461561	-1.67972	0.00215517	0.0894537	0.0818129	4680	tags=53%, list=29%, signal=38%	SRP9/RPLP0/RPS25/RPS3/RPL35A/RPS21/RPL32/RPL7A/RPL36A/RPS4X/RPL28/RPS26/RPL35/RPSA/RPS5/RPL12/RPL13/RPL10A/SRPRA/RPL31/RPL26/RPS9/RPS19/RPL29/RPS18/SIL1/RPL5/RPS8/SEC61A1/RPLP2/RPS14/SEC61B/RPL34/RPL24/SSR3/RPS7/RPL18/RPL27A/RPL27/RPL13A/RPS3A/RPLP1/RPS11/SSR2/RPS15A/RPS27A/RPS6/RPL39/RPL17/RPS13/RPL21/RPL9
GOBP_POSITIVE_REGULATION_OF_IMMUNE_EFFECTOR_PROCESS	GOBP_POSITIVE_REGULATION_OF_IMMUNE_EFFECTOR_PROCESS	194	-0.419143	-1.68231	0.00208333	0.0894537	0.0818129	2826	tags=31%, list=17%, signal=26%	LILRB1/IL18/PAXIP1/B2M/DDX58/KLRC2/EXOSC3/TRIM6/RAC2/HMCES/RIPK2/TNFSF13/PTPRJ/MR1/RASGRP1/CD80/ITGB2/CLNK/TYROBP/PGC/HLA-E/BCL10/CLEC7A/PTPN22/DHX58/FGR/STAP1/NLRP3/CD244/TNFRSF14/IL18RAP/HLA-B/RAET1G/HLA-DMB/HLA-H/HLA-A/GPRC5B/LGALS9/LYN/ADGRE2/IFNG/CD40/IL12RB1/SH2D1B/HLA-F/IL12A/C3/HLA-DRA/MZB1/RSAD2/IL6/TNF/HLA-DRB1/ENPP3/CD74/IL18R1/LAG3/CD1A/KIR2DL4/RBP4/LBP
HP_ANTINUCLEAR_ANTIBODY_POSITIVITY	HP_ANTINUCLEAR_ANTIBODY_POSITIVITY	37	-0.556616	-1.68269	0.00642398	0.149547	0.136773	2181	tags=46%, list=13%, signal=40%	POU2AF1/IRF5/RASGRP1/FCGR2A/STAT4/STING1/PTPN22/TNFAIP3/FAS/PLCG2/CD247/SPP1/FASLG/IL12RB1/IL12A/TNFSF15/SPIB
GOBP_REGULATION_OF_RESPONSE_TO_CYTOKINE_STIMULUS	GOBP_REGULATION_OF_RESPONSE_TO_CYTOKINE_STIMULUS	160	-0.428852	-1.68339	0.00210526	0.0894537	0.0818129	1692	tags=33%, list=10%, signal=30%	PTPN2/TLE5/NR1H2/VRK2/PARP9/SYK/TREX1/LAPTM5/IFNGR2/RNF113A/IKBKE/PARP14/TRADD/DDX58/IRF3/TRIM6/PADI2/RIPK2/USP18/SOCS3/PYCARD/NR1H3/CASP4/SOCS1/EDN1/IRAK2/TICAM2/TNFAIP3/STAP1/TRAF1/IFNAR2/IFIH1/GFI1/TLR2/IFNG/ANGPT1/IL7/SPHK1/CXCR4/CASP1/CARD16/IL6/JAK2/TNF/IL1RN/CD74/PPARG/H2BC11/CSF1/CCL5/BIRC3/ZBP1/IL1R2
HP_UNUSUAL_INFECTION_BY_ANATOMICAL_SITE	HP_UNUSUAL_INFECTION_BY_ANATOMICAL_SITE	83	-0.476066	-1.68589	0.00209644	0.0894537	0.0818129	3130	tags=39%, list=19%, signal=31%	UBAC2/RFXAP/CCR1/CD79B/ICOS/IRF3/RAG1/NCF2/CD79A/BCL2/STAT4/BCL10/PTPN22/FAS/NLRP3/NCF1/MEFV/CFB/HLA-B/CARD9/IL2RG/NCF4/IL7/CYBA/CXCR4/HLA-DPA1/HLA-DPB1/IL12A/CFI/PRF1/CIITA/HLA-DRB1
HP_MENINGITIS	HP_MENINGITIS	65	-0.493807	-1.68636	0.00421053	0.120565	0.110267	3130	tags=43%, list=19%, signal=35%	UBAC2/RFXAP/CCR1/CD79B/ICOS/RAG1/NCF2/CD79A/BCL2/STAT4/PTPN22/FAS/NLRP3/NCF1/MEFV/CFB/HLA-B/CARD9/NCF4/IL7/CYBA/CXCR4/HLA-DPA1/HLA-DPB1/IL12A/PRF1/CIITA/HLA-DRB1
GOBP_LYMPHOCYTE_MIGRATION	GOBP_LYMPHOCYTE_MIGRATION	98	-0.463524	-1.68686	0.00215517	0.0894537	0.0818129	2275	tags=28%, list=14%, signal=24%	AIF1/MSN/PTK2B/CCL3/MYO1G/PYCARD/DEFA1B/CYP7B1/CCL3L1/TNFRSF14/CCL23/CXCL14/CX3CL1/CXCL16/RET/CCL4/CCL24/XCL2/ICAM1/CCL2/CXCL13/CCL5/ADTRP/CCL13/CXCL10/CXCL11/CCL25
GOBP_RESPONSE_TO_VIRUS	GOBP_RESPONSE_TO_VIRUS	305	-0.398724	-1.68763	0.00207469	0.0894537	0.0818129	2181	tags=25%, list=13%, signal=22%	POU2AF1/TRIM34/IRF5/APOBEC3D/PMAIP1/APOBEC3G/ODC1/RIOK3/KCNJ8/BCL2/ABCC9/FCN3/ZC3H12A/BATF3/STING1/PYCARD/RPS15A/RNASE6/PLSCR1/PTPN22/POLR3G/APOBEC3A/OAS1/TNFAIP3/HERC5/DHX58/FGR/DEFA1B/PML/MX1/IRF1/IFNAR2/BST2/IFITM3/ACTA2/RNASE2/CGAS/IFITM1/OAS2/MST1R/CXCL9/IFIH1/CARD9/NMI/LGALS9/MLKL/CCL4/IFI16/IFNG/DDIT4/CD40/CXCR4/GBP3/IL12RB1/CLU/IL12A/IFI44/SLFN11/IFI44L/GBP1/TRIM22/RSAD2/IL6/PRF1/TNF/OASL…
GOBP_NEGATIVE_REGULATION_OF_IMMUNE_SYSTEM_PROCESS	GOBP_NEGATIVE_REGULATION_OF_IMMUNE_SYSTEM_PROCESS	349	-0.395968	-1.68764	0.00215517	0.0894537	0.0818129	2032	tags=24%, list=13%, signal=21%	CCL3/RIOK3/TNFAIP8L2/CLNK/PAG1/TYROBP/ZC3H12A/PARP3/SERPING1/HLA-E/CEBPB/SLAMF8/LST1/NR1H3/TRIM21/PTPN22/SOCS1/GNRH1/VSIG4/TNFAIP3/KLRC1/DHX58/FGR/STAP1/MDK/IRF1/RUNX3/SOX9/BST2/TNFRSF14/C1QC/HFE/PELI1/PLCL2/HLA-B/CX3CL1/HLA-A/PDCD1LG2/NMI/A2M/LGALS9/CEACAM1/LTF/LYN/BTN2A2/IFI16/TAPBPL/MILR1/ANGPT1/TMEM178A/CNR1/HLA-F/UBASH3B/CCL2/SUSD4/CD59/GBP1/ADCYAP1/HLA-DOA/TNF/HLA-DRB1/ENPP3/CD74/PDCD1/PPAR…
GOBP_ANTIGEN_PROCESSING_AND_PRESENTATION	GOBP_ANTIGEN_PROCESSING_AND_PRESENTATION	222	-0.411264	-1.68997	0.00207469	0.0894537	0.0818129	2145	tags=23%, list=13%, signal=21%	PSMC3/PSMA5/PSME2/RFTN1/DCTN3/FCER1G/RILP/HLA-E/PSMD13/PYCARD/HLA-C/DYNC1I1/CD209/NCF1/HFE/HLA-B/PSMB10/ERAP2/HLA-DMB/TAP2/TAPBP/FCGR1B/HLA-H/HLA-A/NCF4/FCGR1A/PSMB8/SLC11A1/CTSS/TAPBPL/ICAM1/CYBA/HLA-DRB5/HLA-DQA2/TAP1/HLA-DPA1/HLA-DPB1/HLA-F/RAB3C/PSMB9/HLA-DQA1/HLA-DQB1/HLA-DMA/HLA-DRA/HLA-DOA/HLA-DRB1/CD74/LAG3/CD1A/HLA-DOB/HLA-DQB2/SH3GL2
GOBP_REGULATION_OF_T_CELL_MEDIATED_IMMUNITY	GOBP_REGULATION_OF_T_CELL_MEDIATED_IMMUNITY	71	-0.490065	-1.69	0.00423729	0.120565	0.110267	2948	tags=37%, list=18%, signal=30%	FUT7/LILRB4/LILRB1/IL18/B2M/CLEC4G/TNFRSF1B/MR1/HLA-E/TRPM4/KLRC1/NLRP3/HFE/HLA-B/HLA-H/HLA-A/CEACAM1/IL12RB1/HLA-F/IL12A/HLA-DRA/RSAD2/IL6/HLA-DRB1/IL18R1/CD1A
GOBP_POSITIVE_REGULATION_OF_PRODUCTION_OF_MOLECULAR_MEDIATOR_OF_IMMUNE_RESPONSE	GOBP_POSITIVE_REGULATION_OF_PRODUCTION_OF_MOLECULAR_MEDIATOR_OF_IMMUNE_RESPONSE	90	-0.468615	-1.6902	0.00205761	0.0894537	0.0818129	2826	tags=33%, list=17%, signal=28%	LILRB1/IL18/PAXIP1/B2M/DDX58/EXOSC3/TRIM6/HMCES/TNFSF13/CLNK/PGC/HLA-E/BCL10/CLEC7A/PTPN22/NLRP3/CD244/TNFRSF14/RAET1G/HLA-A/GPRC5B/CD40/HLA-F/MZB1/RSAD2/IL6/CD74/IL18R1/KIR2DL4/RBP4
GOBP_POSITIVE_REGULATION_OF_LEUKOCYTE_MIGRATION	GOBP_POSITIVE_REGULATION_OF_LEUKOCYTE_MIGRATION	115	-0.449614	-1.69029	0.00210526	0.0894537	0.0818129	2650	tags=30%, list=16%, signal=26%	CREB3/CSF1R/RAC2/P2RY12/AIF1/CX3CR1/DAPK2/PTK2B/CCL3/VEGFA/PYCARD/EDN1/MDK/TNFRSF14/IL34/CXCL14/CX3CL1/LGALS9/CXCL17/FPR2/CCL4/CCL24/XCL2/ICAM1/TNFRSF18/IL12A/IL6/TNF/CD74/CXCL13/CXCL8/CSF1/CCL5/CXCL10/LBP
GOBP_VITAMIN_METABOLIC_PROCESS	GOBP_VITAMIN_METABOLIC_PROCESS	111	-0.453357	-1.6936	0.00211416	0.0894537	0.0818129	1652	tags=23%, list=10%, signal=20%	CYP27A1/SLC2A3/CYP4F3/CYP4F12/FOLR1/CYP4F11/TPK1/RBP1/ALDH1L1/RBP2/VDR/ALDH1L2/GFI1/CYP4F2/IFNG/BCO1/TNF/AKR1C3/PRSS1/LRP2/TCN1/SLC23A1/CYP3A4/PRSS3/VNN1
GOBP_POSITIVE_REGULATION_OF_CELL_CELL_ADHESION	GOBP_POSITIVE_REGULATION_OF_CELL_CELL_ADHESION	251	-0.408253	-1.69678	0.00207039	0.0894537	0.0818129	2991	tags=32%, list=18%, signal=27%	IL27RA/RNASE10/TNFSF14/LILRB4/LILRB1/IL18/LILRB2/SELE/DMTN/ICOS/TMIGD2/GRAP2/RIPK2/RAG1/ALOX15/HAS2/PODXL/AIF1/GCNT2/CD80/ITGB2/PIK3CA/LCK/SIRPA/CCDC88B/HLA-E/LEP/SIRPB1/PYCARD/BCL10/EBI3/SIRPG/PTPN22/SOCS1/FUT3/NLRP3/MDK/LGALS1/NCK1/LEF1/RUNX3/CD209/TNFRSF14/CD83/ZBTB16/PAK1/HLA-DMB/FUT4/CX3CL1/EPO/HLA-A/PDCD1LG2/MAP3K8/LGALS9/LYN/ICAM1/IFNG/TNFSF13B/IL7/ALOX5/HLA-DPA1/HLA-DPB1/IL12RB1/IL12A/CCL…
GOBP_CELL_CHEMOTAXIS	GOBP_CELL_CHEMOTAXIS	256	-0.40706	-1.69902	0.00207039	0.0894537	0.0818129	2577	tags=29%, list=16%, signal=25%	CSF1R/RAC2/PADI2/CCL14/BIN2/CXADR/RIN3/EDNRB/AIF1/CX3CR1/IL17RC/HMGB2/LOX/DAPK2/ITGB2/LPAR1/PTK2B/CCL3/CXCR6/FCER1G/VEGFA/SLAMF8/TRPM4/EDN1/STAP1/MDK/DEFA1B/LEF1/BST1/CYP7B1/CCL3L1/DPEP1/HBEGF/CCL23/IL34/CXCL9/CXCL14/CX3CL1/CCR9/LGALS9/CXCL16/CXCL17/LYN/FPR2/CCL4/CCL24/ADGRE2/XCL2/CXCL6/CXCR4/ALOX5/IL12A/CCL2/IL6/CD74/CXCL13/PF4/TNFRSF11A/CXCL8/ACKR4/VCAM1/CSF1/CCL5/AZU1/CCL13/CXCL2/CXCL3/CXCL1/S…
GOBP_RESPONSE_TO_INTERFERON_BETA	GOBP_RESPONSE_TO_INTERFERON_BETA	26	-0.606488	-1.70009	0.00438596	0.120565	0.110267	4496	tags=69%, list=28%, signal=50%	TLR3/MNDA/CAPN2/PYHIN1/SHFL/TREX1/IKBKE/TRIM6/STING1/PLSCR1/IRF1/IFNAR2/BST2/IFITM3/IFITM1/XAF1/IFI16/AIM2
GOBP_MACROPHAGE_ACTIVATION	GOBP_MACROPHAGE_ACTIVATION	88	-0.474727	-1.70033	0.00209205	0.0894537	0.0818129	2081	tags=31%, list=13%, signal=27%	ITGB2/CCL3/TYROBP/ZC3H12A/NR1H3/VSIG4/STAP1/TLR6/CX3CL1/NMI/FPR2/SLC11A1/IFI35/TLR2/IFNG/C1QA/TLR1/SPHK1/CLU/IL6/JAK2/TNF/CD74/CTSC/AZU1/BPI/LBP
GOBP_RESPONSE_TO_PROSTAGLANDIN	GOBP_RESPONSE_TO_PROSTAGLANDIN	26	-0.60824	-1.705	0.00438596	0.120565	0.110267	1565	tags=35%, list=10%, signal=31%	EDN1/GNRH1/AKR1C2/TNC/TGFBR3/AKR1C3/PPARG/SFRP1/PTGFR
GOBP_REGULATION_OF_LYMPHOCYTE_ACTIVATION	GOBP_REGULATION_OF_LYMPHOCYTE_ACTIVATION	395	-0.394348	-1.70802	0.00211416	0.0894537	0.0818129	2826	tags=30%, list=17%, signal=26%	LILRB1/MEF2C/IL18/PAXIP1/LILRB2/MAD1L1/THOC1/PPP2R3C/KLRC2/TNFRSF21/PRELID1/ICOS/EXOSC3/CLEC4G/TMIGD2/RAC2/FGL2/HMCES/GRAP2/RIPK2/RAG1/TNFSF13/CD2/RHBDD3/TNFRSF1B/AIF1/SH3KBP1/CD80/PIK3CA/TNFAIP8L2/CLNK/PAG1/BCL2/TYROBP/ZC3H12A/PARP3/LCK/SIRPA/CCDC88B/HLA-E/CEBPB/LEP/SLAMF8/SIRPB1/PYCARD/BCL10/LST1/CLEC7A/EBI3/SIRPG/PTPN22/SOCS1/GNRH1/FLT3LG/VSIG4/TNFAIP3/FGR/NLRP3/MDK/LGALS1/NCK1/LEF1/BST1/IRF1/…
GOBP_TOLL_LIKE_RECEPTOR_SIGNALING_PATHWAY	GOBP_TOLL_LIKE_RECEPTOR_SIGNALING_PATHWAY	139	-0.443979	-1.70903	0.00209644	0.0894537	0.0818129	2157	tags=26%, list=13%, signal=23%	IRAK4/ITGB2/RFTN1/TNIP1/BCL10/NR1H3/PTPN22/RPS27A/IRAK2/TICAM2/TNFAIP3/PIK3AP1/COLEC12/IRF1/TANK/PELI1/TLR6/NMI/LTF/LYN/CD14/GFI1/IFI35/CTSS/TLR2/CD40/CYBA/TLR1/TLR5/TNIP3/LRRC19/RSAD2/ESR1/BIRC3/SFTPD/LBP
GOBP_RESPONSE_TO_TYPE_I_INTERFERON	GOBP_RESPONSE_TO_TYPE_I_INTERFERON	83	-0.484317	-1.71512	0.00209644	0.0894537	0.0818129	3854	tags=48%, list=24%, signal=37%	ISG20/CNOT7/SMPD1/IFIT3/SP100/PTPN2/IRF2/SHMT2/IRF8/TREX1/IFI6/IKBKE/OAS3/ISG15/IRF3/TRIM6/USP18/EGR1/IRF5/HLA-E/OAS1/HLA-C/MX1/IRF1/IFNAR2/BST2/IFITM3/IFITM1/OAS2/HLA-B/XAF1/HLA-H/HLA-A/PSMB8/GBP2/IFI35/HLA-F/RSAD2/OASL/ZBP1
GOBP_POSITIVE_REGULATION_OF_INTERFERON_GAMMA_PRODUCTION	GOBP_POSITIVE_REGULATION_OF_INTERFERON_GAMMA_PRODUCTION	60	-0.512832	-1.72029	0.00421941	0.120565	0.110267	2991	tags=37%, list=18%, signal=30%	IRF8/IL27RA/ZFPM1/IL18/RIPK2/CD2/RASGRP1/PYCARD/CLEC7A/EBI3/PTPN22/CD244/HLA-A/LGALS9/CD14/SLC11A1/HLA-DPA1/HLA-DPB1/IL12RB1/IL12A/TNF/IL18R1
HP_PANNICULITIS	HP_PANNICULITIS	22	-0.63704	-1.72503	0.00619835	0.14929	0.136538	3205	tags=50%, list=20%, signal=40%	TREX1/RNASEH2B/ADA2/RASGRP1/LCK/FAS/MEFV/IFIH1/PSMB8/FASLG/PSMB9
GOBP_LEUKOCYTE_MEDIATED_CYTOTOXICITY	GOBP_LEUKOCYTE_MEDIATED_CYTOTOXICITY	101	-0.47471	-1.72532	0.00222222	0.0894537	0.0818129	2906	tags=36%, list=18%, signal=29%	F2/LILRB1/IL18/HPRT1/B2M/KLRC2/MR1/RASGRP1/TYROBP/SLAMF7/HLA-E/LEP/KLRC1/STAP1/IL18RAP/HLA-B/KIR3DL1/RAET1G/HLA-H/HLA-A/LGALS9/CEACAM1/ICAM1/CXCL6/IL12RB1/HLA-F/IL12A/HLA-DRA/PRF1/HLA-DRB1/CTSC/AZU1/GZMB/LAG3/CD1A/KIR2DL4
GOBP_REGULATION_OF_LYMPHOCYTE_MEDIATED_IMMUNITY	GOBP_REGULATION_OF_LYMPHOCYTE_MEDIATED_IMMUNITY	142	-0.447266	-1.72665	0.00207469	0.0894537	0.0818129	3033	tags=34%, list=19%, signal=28%	MSH2/IL27RA/LILRB4/LILRB1/IL18/PAXIP1/B2M/THOC1/KLRC2/EXOSC3/CLEC4G/HMCES/TNFSF13/CD96/TNFRSF1B/MR1/RASGRP1/CLNK/PARP3/HLA-E/LEP/TRPM4/KLRC1/NLRP3/HFE/IL18RAP/HLA-B/RAET1G/HLA-H/HLA-A/LGALS9/CEACAM1/CD40/IL12RB1/SH2D1B/HLA-F/IL12A/SUSD4/C3/HLA-DRA/RSAD2/IL6/TNF/HLA-DRB1/IL18R1/LAG3/CD1A/KIR2DL4
GOBP_REGULATION_OF_BIOLOGICAL_PROCESS_INVOLVED_IN_SYMBIOTIC_INTERACTION	GOBP_REGULATION_OF_BIOLOGICAL_PROCESS_INVOLVED_IN_SYMBIOTIC_INTERACTION	179	-0.433748	-1.72887	0.00205761	0.0894537	0.0818129	2155	tags=25%, list=13%, signal=22%	TRIM34/APOBEC3D/APOBEC3G/TNIP1/TRIM38/BCL2/FCN3/TRIM21/PLSCR1/APOBEC3A/OAS1/LGALS1/PML/MX1/TRIM14/LY6E/CD209/BST2/IFITM3/POLR2F/IFITM1/OAS2/LGALS9/LTF/IFI16/PPARA/CXCL6/CXCR4/TRIM22/RSAD2/CIITA/TNF/HLA-DRB1/CD74/TRIM10/PTX3/CXCL8/OASL/CCL5/TRIM15/SLPI/SFTPD/LAMP3/HS3ST5
GOBP_REGULATION_OF_NATURAL_KILLER_CELL_ACTIVATION	GOBP_REGULATION_OF_NATURAL_KILLER_CELL_ACTIVATION	31	-0.595097	-1.73154	0.00440529	0.120565	0.110267	2795	tags=45%, list=17%, signal=37%	IL18/KLRC2/RHBDD3/CLNK/TYROBP/HLA-E/LEP/PTPN22/FLT3LG/FGR/ZNF683/HLA-F/IL12A/PGLYRP2
GOBP_LEUKOCYTE_CELL_CELL_ADHESION	GOBP_LEUKOCYTE_CELL_CELL_ADHESION	325	-0.408545	-1.7319	0.00214592	0.0894537	0.0818129	2826	tags=31%, list=17%, signal=26%	LILRB1/MADCAM1/IL18/LILRB2/SELE/MAD1L1/SELL/TNFRSF21/ICOS/CLEC4G/TMIGD2/RAC2/FGL2/GRAP2/RIPK2/RAG1/HAS2/AIF1/MSN/CX3CR1/CD80/ITGB2/PIK3CA/TNFAIP8L2/TNIP1/PAG1/SLC39A8/ZC3H12A/LCK/SIRPA/CCDC88B/HLA-E/CEBPB/LEP/SIRPB1/PYCARD/BCL10/EBI3/SIRPG/PTPN22/SOCS1/GNRH1/VSIG4/NT5E/NLRP3/MDK/LGALS1/NCK1/LEF1/IRF1/RUNX3/ASS1/CD209/TNFRSF14/CD83/ZBTB16/PAK1/HFE/PELI1/HLA-DMB/FUT4/EPO/HLA-A/PDCD1LG2/MAP3K8/LGALS…
GOBP_POSITIVE_REGULATION_OF_ADAPTIVE_IMMUNE_RESPONSE	GOBP_POSITIVE_REGULATION_OF_ADAPTIVE_IMMUNE_RESPONSE	96	-0.477569	-1.73398	0.00215054	0.0894537	0.0818129	3033	tags=32%, list=19%, signal=26%	MSH2/IL27RA/IL18/PAXIP1/B2M/EXOSC3/HMCES/RIPK2/TNFSF13/MR1/HLA-E/PYCARD/NLRP3/HLA-B/HLA-H/HLA-A/SLC11A1/CD40/TNFSF13B/IL12RB1/HLA-F/IL12A/C3/HLA-DRA/RSAD2/IL6/TNF/HLA-DRB1/IL18R1/CD1A/CD274
GOBP_TUMOR_NECROSIS_FACTOR_SUPERFAMILY_CYTOKINE_PRODUCTION	GOBP_TUMOR_NECROSIS_FACTOR_SUPERFAMILY_CYTOKINE_PRODUCTION	135	-0.453174	-1.73467	0.00211864	0.0894537	0.0818129	3321	tags=39%, list=20%, signal=31%	VSIR/SYK/TIRAP/SELENOK/CLEC4A/LY96/TREX1/CD86/IL27RA/STAT3/LILRB1/DDT/DDX58/TSPO/RIPK2/CD2/PTPRJ/CX3CR1/RASGRP1/CCL3/TYROBP/ZC3H12A/SIRPA/HLA-E/LEP/PYCARD/BCL10/CLEC7A/PTPN22/TNFAIP3/LILRA5/CX3CL1/IFIH1/CARD9/LGALS9/LTF/CD14/TLR2/IFNG/ANGPT1/CYBA/TLR1/CLU/CHRNA7/IL6/JAK2/PF4/AZU1/POMC/CD274/BPI/ORM1/LBP
GOBP_POSITIVE_REGULATION_OF_LEUKOCYTE_PROLIFERATION	GOBP_POSITIVE_REGULATION_OF_LEUKOCYTE_PROLIFERATION	132	-0.455109	-1.73919	0.00212766	0.0894537	0.0818129	1777	tags=27%, list=11%, signal=24%	CCDC88B/HLA-E/LEP/PYCARD/EBI3/PTPN22/FLT3LG/NCK1/BST1/CD209/BST2/PELI1/IL34/HLA-DMB/EPO/HLA-A/PDCD1LG2/IL5RA/LGALS9/LYN/CD40/TNFSF13B/IL7/HLA-DPA1/HLA-DPB1/IL12RB1/IL12A/IL6/CD74/VCAM1/HHLA2/CSF1/CCL5/CD38/CD274/IGF2
GOBP_NEGATIVE_REGULATION_OF_LEUKOCYTE_MEDIATED_CYTOTOXICITY	GOBP_NEGATIVE_REGULATION_OF_LEUKOCYTE_MEDIATED_CYTOTOXICITY	19	-0.669113	-1.74008	0.00618557	0.14929	0.136538	1767	tags=42%, list=11%, signal=38%	HLA-E/KLRC1/HLA-B/HLA-A/LGALS9/CEACAM1/HLA-F/KIR2DL4
GOBP_PRODUCTION_OF_MOLECULAR_MEDIATOR_INVOLVED_IN_INFLAMMATORY_RESPONSE	GOBP_PRODUCTION_OF_MOLECULAR_MEDIATOR_INVOLVED_IN_INFLAMMATORY_RESPONSE	63	-0.513034	-1.7401	0.00422833	0.120565	0.110267	1858	tags=30%, list=11%, signal=27%	ZC3H12A/SIRPA/LEP/SLAMF8/PYCARD/CLEC7A/ABCD2/MEFV/TLR6/LYN/PPARA/ALOX5/NLRP7/IL6/TNF/GBP5/IL1R2/LBP/IL17B
GOBP_BONE_REMODELING	GOBP_BONE_REMODELING	76	-0.496407	-1.74022	0.00211864	0.0894537	0.0818129	1832	tags=29%, list=11%, signal=26%	CA2/LEP/SNX10/PDK4/TNFAIP3/MDK/SPP1/ADRB2/ITGB3/IL7/UBASH3B/IL6/WNT16/TNFRSF11A/TF/SIGLEC15/GJA1/CD38/SFRP1/CLDN18/IHH/GPR55
GOBP_ANTIGEN_PROCESSING_AND_PRESENTATION_OF_PEPTIDE_ANTIGEN	GOBP_ANTIGEN_PROCESSING_AND_PRESENTATION_OF_PEPTIDE_ANTIGEN	185	-0.434771	-1.74229	0.00210526	0.0894537	0.0818129	1857	tags=24%, list=11%, signal=22%	DCTN3/FCER1G/RILP/HLA-E/PSMD13/PYCARD/HLA-C/DYNC1I1/CD209/NCF1/HFE/HLA-B/PSMB10/ERAP2/HLA-DMB/TAP2/TAPBP/FCGR1B/HLA-H/HLA-A/NCF4/FCGR1A/PSMB8/SLC11A1/CTSS/TAPBPL/CYBA/HLA-DRB5/HLA-DQA2/TAP1/HLA-DPA1/HLA-DPB1/HLA-F/PSMB9/HLA-DQA1/HLA-DQB1/HLA-DMA/HLA-DRA/HLA-DOA/HLA-DRB1/CD74/LAG3/HLA-DOB/HLA-DQB2/SH3GL2
GOBP_NEGATIVE_REGULATION_OF_VIRAL_LIFE_CYCLE	GOBP_NEGATIVE_REGULATION_OF_VIRAL_LIFE_CYCLE	20	-0.658818	-1.74242	0.00618557	0.14929	0.136538	1860	tags=45%, list=11%, signal=40%	FCN3/LY6E/BST2/IFITM3/IFITM1/CIITA/TRIM10/PTX3/TRIM15
GOMF_LIPOPOLYSACCHARIDE_BINDING	GOMF_LIPOPOLYSACCHARIDE_BINDING	26	-0.622298	-1.74441	0.00438596	0.120565	0.110267	927	tags=27%, list=6%, signal=25%	LTF/CD14/TLR2/ADGRB1/H2BC11/BPI/LBP
GOBP_PRIMARY_ALCOHOL_METABOLIC_PROCESS	GOBP_PRIMARY_ALCOHOL_METABOLIC_PROCESS	75	-0.499928	-1.74448	0.00212766	0.0894537	0.0818129	1568	tags=28%, list=10%, signal=25%	DHRS13/CYP2D6/DHRS3/AKR1C2/WNT4/CYP1B1/AKR1C1/RDH5/BCO1/ADH4/DGAT2/AKR1C3/ADH6/CYP27C1/CYP3A5/RDH12/SULT1B1/BMP5/CYP3A4/RBP4/CYP3A7
GOBP_REGULATION_OF_GRANULOCYTE_CHEMOTAXIS	GOBP_REGULATION_OF_GRANULOCYTE_CHEMOTAXIS	42	-0.563089	-1.74547	0.004329	0.120565	0.110267	1565	tags=31%, list=10%, signal=28%	CSF1R/RAC2/DAPK2/EDN1/MDK/BST1/IL34/CXCL17/CD74/CXCL8/CSF1/CCL5/LBP
GOBP_REGULATION_OF_RESPONSE_TO_BIOTIC_STIMULUS	GOBP_REGULATION_OF_RESPONSE_TO_BIOTIC_STIMULUS	367	-0.408786	-1.75112	0.00215517	0.0894537	0.0818129	2145	tags=25%, list=13%, signal=22%	PSMC3/RASGRP1/PRKACB/HMGB2/PSMA5/PSME2/APOBEC3G/RIOK3/MUC4/CLNK/SOCS3/TYROBP/ZC3H12A/FCER1G/PGC/SERPING1/HLA-E/LEP/SLAMF8/PSMD13/STING1/PYCARD/BCL10/NR1H3/TRIM21/PLSCR1/PTPN22/POLR3G/SOCS1/VSIG4/TNFAIP3/KLRC1/HERC5/DHX58/FGR/OPTN/IRF1/LRP8/IFNAR2/CLEC6A/CD209/EREG/PLCG2/CLEC4D/CGAS/PAK1/HCK/IL18RAP/HLA-B/RAET1G/PSMB10/CX3CL1/HLA-A/CARD9/NMI/A2M/LGALS9/GATA6/CEACAM1/LTF/LYN/FPR2/PSMB8/IFI35/IFI16/…
GOBP_PATTERN_RECOGNITION_RECEPTOR_SIGNALING_PATHWAY	GOBP_PATTERN_RECOGNITION_RECEPTOR_SIGNALING_PATHWAY	188	-0.438289	-1.75138	0.00212766	0.0894537	0.0818129	1676	tags=24%, list=10%, signal=22%	IRAK4/ITGB2/RIOK3/RFTN1/TNIP1/BCL10/NR1H3/PTPN22/RPS27A/IRAK2/TICAM2/TNFAIP3/PIK3AP1/DHX58/COLEC12/IRF1/TANK/PELI1/TLR6/IFIH1/NMI/MAP2K6/LTF/LYN/CD14/GFI1/IFI35/SLC15A3/CTSS/TLR2/CD40/CYBA/TLR1/ALPK1/TLR5/TNIP3/LRRC19/RSAD2/TIFA/ESR1/CLEC4E/BIRC3/TRIM15/SFTPD/SLC46A2/LBP
HP_ABNORMALITY_OF_THE_HEPATIC_VASCULATURE	HP_ABNORMALITY_OF_THE_HEPATIC_VASCULATURE	54	-0.535111	-1.75152	0.00632911	0.149403	0.136642	608	tags=20%, list=4%, signal=20%	HFE/IL12RB1/STOX1/IL12A/TNFSF15/JAK2/HLA-DRB1/ELN/SLC30A10/SPIB/F5
GOMF_IRON_ION_BINDING	GOMF_IRON_ION_BINDING	116	-0.465844	-1.75179	0.00210084	0.0894537	0.0818129	1895	tags=27%, list=12%, signal=24%	CYP2S1/HAAO/FA2H/CYP27A1/ETHE1/CYP4F3/CYP2D6/CYP4F12/NFU1/CYP4F11/CYP7B1/CYP2E1/CYP1B1/PLOD2/LTF/HBA1/CYP4F2/ALOX5/MELTF/TF/CYP4F22/EGLN3/HEPH/CYP2A6/CDO1/CYP27C1/CYP3A5/CYP19A1/CYP3A4/CYP3A7/CYP2F1
GOBP_ANTIBACTERIAL_HUMORAL_RESPONSE	GOBP_ANTIBACTERIAL_HUMORAL_RESPONSE	34	-0.586798	-1.75537	0.00642398	0.149547	0.136773	2505	tags=53%, list=15%, signal=45%	WFDC2/OCIAD2/H2BC12/PGC/HLA-E/RNASE6/RPL39/DEFA1B/H2BC6/ANG/HLA-A/LTF/PI3/JCHAIN/TF/H2BC11/SLPI/SFTPD
GOBP_T_CELL_MEDIATED_IMMUNITY	GOBP_T_CELL_MEDIATED_IMMUNITY	93	-0.484425	-1.75592	0.00210084	0.0894537	0.0818129	3205	tags=38%, list=20%, signal=30%	TREX1/FUT7/LILRB4/LILRB1/IL18/HPRT1/B2M/BTN3A3/CLEC4G/TNFRSF1B/MR1/RFTN1/BTN3A2/MYO1G/HLA-E/TRPM4/KLRC1/NLRP3/HFE/HLA-B/HLA-H/HLA-A/CEACAM1/ICAM1/IL12RB1/HLA-F/IL12A/HLA-DRA/RSAD2/IL6/PRF1/HLA-DRB1/IL18R1/CTSC/CD1A
HP_APHTHOUS_ULCER	HP_APHTHOUS_ULCER	33	-0.596193	-1.7576	0.00437637	0.120565	0.110267	3130	tags=48%, list=19%, signal=39%	UBAC2/CCR1/ADA2/DCLRE1C/RASGRP1/IL17RC/STAT4/FAS/NLRP3/MEFV/HLA-B/NCF4/FASLG/GFI1/IL12A/IL6
GOBP_LONG_CHAIN_FATTY_ACYL_COA_BIOSYNTHETIC_PROCESS	GOBP_LONG_CHAIN_FATTY_ACYL_COA_BIOSYNTHETIC_PROCESS	19	-0.676718	-1.75986	0.00412371	0.120565	0.110267	1742	tags=42%, list=11%, signal=38%	HSD17B12/ELOVL4/ACSL4/ELOVL7/HACD1/ACSL6/ACSL5/ACSBG1
GOBP_POSITIVE_REGULATION_OF_RESPONSE_TO_BIOTIC_STIMULUS	GOBP_POSITIVE_REGULATION_OF_RESPONSE_TO_BIOTIC_STIMULUS	221	-0.428597	-1.76184	0.00206186	0.0894537	0.0818129	2145	tags=25%, list=13%, signal=22%	PSMC3/RASGRP1/PRKACB/HMGB2/PSMA5/PSME2/RIOK3/MUC4/CLNK/TYROBP/FCER1G/PGC/HLA-E/PSMD13/STING1/PYCARD/BCL10/PLSCR1/POLR3G/DHX58/CLEC6A/CD209/EREG/PLCG2/CLEC4D/CGAS/PAK1/HCK/IL18RAP/RAET1G/PSMB10/CARD9/NMI/LYN/FPR2/PSMB8/IFI35/IFI16/CYBA/SH2D1B/HLA-F/IL12A/PSMB9/HLA-DRB1/MUC5B/AIM2/CCL5/GBP5/CLEC4E/LAG3/ZBP1/TRIM15/CD274/KIR2DL4/MUC12/LBP
HP_ABNORMALITY_OF_COMPLEMENT_SYSTEM	HP_ABNORMALITY_OF_COMPLEMENT_SYSTEM	24	-0.63905	-1.76241	0.00426439	0.120565	0.110267	1773	tags=46%, list=11%, signal=41%	STAT4/SPP1/C1QB/C1QC/CFH/CFB/C1QA/CFD/C1S/CFI/C3
GOBP_REGULATION_OF_T_CELL_ACTIVATION	GOBP_REGULATION_OF_T_CELL_ACTIVATION	296	-0.416976	-1.76333	0.00207039	0.0894537	0.0818129	2636	tags=29%, list=16%, signal=25%	TNFRSF21/PRELID1/ICOS/CLEC4G/TMIGD2/RAC2/FGL2/GRAP2/RIPK2/RAG1/CD2/TNFRSF1B/AIF1/CD80/PIK3CA/TNFAIP8L2/PAG1/ZC3H12A/LCK/SIRPA/CCDC88B/HLA-E/CEBPB/LEP/SIRPB1/PYCARD/BCL10/EBI3/SIRPG/PTPN22/SOCS1/GNRH1/VSIG4/NLRP3/MDK/LGALS1/NCK1/LEF1/IRF1/RUNX3/CD209/ZNF683/TNFRSF14/CGAS/CD83/ZBTB16/PAK1/HFE/PELI1/HLA-DMB/EPO/HLA-A/PDCD1LG2/MAP3K8/LGALS9/CEACAM1/FANCA/LYN/BTN2A2/IFNG/TNFRSF18/TNFSF13B/IL7/HLA-DPA1…
GOBP_VERY_LONG_CHAIN_FATTY_ACID_METABOLIC_PROCESS	GOBP_VERY_LONG_CHAIN_FATTY_ACID_METABOLIC_PROCESS	33	-0.598572	-1.76462	0.00437637	0.120565	0.110267	2280	tags=42%, list=14%, signal=37%	ELOVL1/SLC27A5/SLC27A6/ACOX2/ELOVL4/ABCD2/CYP4F12/ELOVL7/HACD4/CYP4F2/HACD1/ACSL6/SLC27A2/ACSBG1
GOMF_NEUROPEPTIDE_RECEPTOR_BINDING	GOMF_NEUROPEPTIDE_RECEPTOR_BINDING	19	-0.67978	-1.76782	0.00412371	0.120565	0.110267	485	tags=32%, list=3%, signal=31%	EDN1/ADCYAP1/MRAP2/POMC/GNAO1/GAL
GOBP_REGULATION_OF_LEUKOCYTE_CHEMOTAXIS	GOBP_REGULATION_OF_LEUKOCYTE_CHEMOTAXIS	102	-0.483144	-1.76854	0.0021692	0.0894537	0.0818129	2725	tags=33%, list=17%, signal=28%	DDT/CREB3/CSF1R/RAC2/PADI2/RIN3/AIF1/DAPK2/PTK2B/CCL3/VEGFA/SLAMF8/EDN1/STAP1/MDK/BST1/IL34/CXCL14/LGALS9/CXCL17/LYN/FPR2/CCL4/XCL2/IL12A/CCL2/IL6/CD74/CXCL13/CXCL8/CSF1/CCL5/CXCL10/LBP
GOBP_DEFENSE_RESPONSE_TO_BACTERIUM	GOBP_DEFENSE_RESPONSE_TO_BACTERIUM	164	-0.449227	-1.76924	0.00209205	0.0894537	0.0818129	1825	tags=32%, list=11%, signal=28%	OCIAD2/GSDMA/H2BC12/MR1/PLAC8/HMGB2/FCER1G/PGC/HLA-E/CEBPB/SLAMF8/PYCARD/RNASE6/RPL39/FGR/COLEC12/DEFA1B/OPTN/H2BC6/TNFRSF14/ANG/TLR6/HLA-A/CARD9/LTF/FPR2/SLC11A1/GBP2/LEAP2/TLR2/AQP1/CXCL6/CYBA/PI3/ADGRB1/GBP7/IL12A/TLR5/IL6/TNF/CXCL13/JCHAIN/GNLY/TF/GBP4/H2BC11/AZU1/SLPI/PGLYRP2/SFTPD/BPI/LBP
GOBP_CELLULAR_HORMONE_METABOLIC_PROCESS	GOBP_CELLULAR_HORMONE_METABOLIC_PROCESS	101	-0.486922	-1.76971	0.00222222	0.0894537	0.0818129	1412	tags=26%, list=9%, signal=24%	CYP2D6/DHRS3/SPP1/RBP1/AKR1C2/HSD17B7/WNT4/CYP1B1/AKR1C1/RDH5/BCO1/SRD5A2/ADH4/DGAT2/AKR1C3/ESR1/ADH6/ADM/CYP27C1/CYP3A5/RDH12/CYP19A1/BMP5/CYP3A4/RBP4/CYP3A7
HP_ABNORMAL_CIRCULATING_FERRITIN_CONCENTRATION	HP_ABNORMAL_CIRCULATING_FERRITIN_CONCENTRATION	31	-0.608651	-1.77097	0.00440529	0.120565	0.110267	1524	tags=26%, list=9%, signal=23%	STX11/CP/HFE/IFNG/STEAP3/PRF1/KCNN4/SLC30A10
GOBP_REGULATION_OF_T_CELL_APOPTOTIC_PROCESS	GOBP_REGULATION_OF_T_CELL_APOPTOTIC_PROCESS	30	-0.611523	-1.77575	0.00443459	0.120951	0.11062	954	tags=20%, list=6%, signal=19%	LGALS9/PDCD1/CCL5/CD274/SLC46A2/IDO1
GOBP_LONG_CHAIN_FATTY_ACYL_COA_METABOLIC_PROCESS	GOBP_LONG_CHAIN_FATTY_ACYL_COA_METABOLIC_PROCESS	25	-0.632961	-1.7776	0.00425532	0.120565	0.110267	1742	tags=36%, list=11%, signal=32%	HSD17B12/ELOVL4/ACSL4/ELOVL7/HACD1/ACSL6/DGAT2/ACSL5/ACSBG1
HP_TOXEMIA_OF_PREGNANCY	HP_TOXEMIA_OF_PREGNANCY	20	-0.672952	-1.7798	0.00412371	0.120565	0.110267	1168	tags=30%, list=7%, signal=28%	CFH/HBA1/STOX1/CFI/PPARG/F5
GOBP_ICOSANOID_METABOLIC_PROCESS	GOBP_ICOSANOID_METABOLIC_PROCESS	92	-0.494587	-1.78826	0.00210084	0.0894537	0.0818129	1971	tags=33%, list=12%, signal=29%	GGTA1/EPHX1/CYP2S1/GGTLC2/GGT1/EDN1/PLA2G4C/FABP5/CYP4F3/PON2/CYP2D6/CYP4F12/GGT7/CYP4F11/GGT5/CYP2E1/DPEP1/GGT3P/AKR1C2/CYP1B1/AKR1C1/CYP4F2/TLR2/ALOX5/CD74/AKR1C3/CYP4F22/CYP2A6/PLA2G2F/CYP2F1
GOBP_POSITIVE_REGULATION_OF_CYTOKINE_PRODUCTION	GOBP_POSITIVE_REGULATION_OF_CYTOKINE_PRODUCTION	387	-0.414177	-1.79001	0.00210526	0.0894537	0.0818129	2827	tags=30%, list=17%, signal=25%	CLEC9A/LILRB1/ZFPM1/IL18/LILRB2/B2M/DDT/OSM/PANX2/DDX58/FERMT1/IRF3/TRIM6/CSF1R/TMIGD2/RIPK2/EGR1/CD2/PTPRJ/AFAP1L2/AIF1/POLR3GL/POU2AF1/IRF5/RASGRP1/IL17RC/HMGB2/CD80/CCL3/RIOK3/CLNK/TYROBP/MAPK13/FCER1G/NOX1/CCDC88B/HTR2B/HLA-E/CEBPB/LEP/HILPDA/STING1/PYCARD/BCL10/CLEC7A/EBI3/PTPN22/POLR3G/DHX58/LILRA5/FGR/NLRP3/MDK/CD244/IRF1/CLEC6A/EREG/PLCG2/HPSE/NFAM1/POLR2F/TNFRSF14/CGAS/CD83/CD58/PELI1/RA…
GOBP_NEGATIVE_REGULATION_OF_VIRAL_PROCESS	GOBP_NEGATIVE_REGULATION_OF_VIRAL_PROCESS	78	-0.506582	-1.79212	0.002079	0.0894537	0.0818129	2888	tags=41%, list=18%, signal=34%	OAS3/TRIM5/ISG15/APOBEC3C/TRIM6/APOBEC3D/APOBEC3G/TNIP1/FCN3/TRIM21/PLSCR1/APOBEC3A/OAS1/PML/MX1/TRIM14/LY6E/BST2/IFITM3/IFITM1/OAS2/LTF/IFI16/RSAD2/CIITA/TNF/TRIM10/PTX3/OASL/CCL5/TRIM15/SLPI
GOMF_NUCLEOSIDE_MONOPHOSPHATE_KINASE_ACTIVITY	GOMF_NUCLEOSIDE_MONOPHOSPHATE_KINASE_ACTIVITY	19	-0.689968	-1.79432	0.00412371	0.120565	0.110267	2488	tags=47%, list=15%, signal=40%	AK2/CMPK1/AK9/GUK1/AK1/AK4/DLG2/CMPK2/AK5
GOBP_REGULATION_OF_CELL_KILLING	GOBP_REGULATION_OF_CELL_KILLING	86	-0.504107	-1.79662	0.002079	0.0894537	0.0818129	1899	tags=34%, list=12%, signal=30%	MR1/RASGRP1/TYROBP/HLA-E/LEP/CLEC7A/KLRC1/STAP1/CFH/IL18RAP/HLA-B/HLA-H/HLA-A/LGALS9/CEACAM1/ICAM1/IFNG/CXCL6/IL12RB1/HLA-F/IL12A/CD59/HLA-DRA/PRF1/HLA-DRB1/LAG3/CD1A/KIR2DL4/CR1L
GOBP_DRUG_METABOLIC_PROCESS	GOBP_DRUG_METABOLIC_PROCESS	31	-0.617733	-1.7974	0.00220264	0.0894537	0.0818129	1412	tags=39%, list=9%, signal=35%	CYP2D6/CYP4F12/CYP2E1/DPEP1/FMO2/FMO5/CYP4F2/NR1I2/CYP2A6/CYP3A5/CYP3A4/CYP2F1
GOBP_MACROPHAGE_CHEMOTAXIS	GOBP_MACROPHAGE_CHEMOTAXIS	34	-0.600896	-1.79755	0.00428266	0.120565	0.110267	2890	tags=47%, list=18%, signal=39%	CKLF/DDT/CSF1R/EDNRB/PTK2B/CCL3/SLAMF8/STAP1/MDK/IL34/CXCL17/CCL2/CSF1/CCL5/AZU1/SFTPD
GOBP_T_CELL_CHEMOTAXIS	GOBP_T_CELL_CHEMOTAXIS	22	-0.664551	-1.79953	0.00413223	0.120565	0.110267	1408	tags=36%, list=9%, signal=33%	CCL3/DEFA1B/CXCL16/XCL2/CXCL13/CCL5/CXCL10/CXCL11
GOBP_LYMPHOCYTE_MEDIATED_IMMUNITY	GOBP_LYMPHOCYTE_MEDIATED_IMMUNITY	224	-0.438087	-1.80029	0.00207039	0.0894537	0.0818129	2826	tags=32%, list=17%, signal=27%	LILRB1/IL18/PAXIP1/HPRT1/B2M/BTN3A3/THOC1/KLRC2/EXOSC3/CLEC4G/HMCES/TNFSF13/CD96/TNFRSF1B/MR1/RASGRP1/RFTN1/CLNK/BTN3A2/C1RL/SLAMF7/MYO1G/FCER1G/PARP3/SERPING1/HLA-E/LEP/BCL10/TRPM4/KLRC1/NLRP3/C1QB/C1QC/HFE/IL18RAP/HLA-B/KIR3DL1/RAET1G/C2/HLA-H/HLA-A/C1R/LGALS9/CEACAM1/ICAM1/C1QA/CD40/C1S/BATF/IL12RB1/SH2D1B/CLU/HLA-F/IL12A/CFI/SUSD4/C3/HLA-DQB1/HLA-DRA/RSAD2/IL6/PRF1/TNF/HLA-DRB1/CD74/IL18R1/CT…
GOBP_REGULATION_OF_ANTIGEN_PROCESSING_AND_PRESENTATION	GOBP_REGULATION_OF_ANTIGEN_PROCESSING_AND_PRESENTATION	18	-0.700374	-1.8009	0.00626305	0.14929	0.136538	2768	tags=50%, list=17%, signal=42%	LILRB2/FGL2/PYCARD/HFE/SLC11A1/TAPBPL/HLA-DOA/CD74/HLA-DOB
GOMF_OXIDOREDUCTASE_ACTIVITY_ACTING_ON_PAIRED_DONORS_WITH_INCORPORATION_OR_REDUCTION_OF_MOLECULAR_OXYGEN_NAD_P_H_AS_ONE_DONOR_AND_INCORPORATION_OF_ONE_ATOM_OF_OXYGEN	GOMF_OXIDOREDUCTASE_ACTIVITY_ACTING_ON_PAIRED_DONORS_WITH_INCORPORATION_OR_REDUCTION_OF_MOLECULAR_OXYGEN_NAD_P_H_AS_ONE_DONOR_AND_INCORPORATION_OF_ONE_ATOM_OF_OXYGEN	38	-0.592871	-1.80443	0.004329	0.120565	0.110267	1652	tags=39%, list=10%, signal=36%	CYP27A1/CYP4F3/CYP2D6/CYP4F12/CYP4F11/CYP7B1/CYP2E1/AKR1C2/AKR1C1/FMO2/FMO5/CYP4F2/AKR1C3/CYP3A4/FMO3
HP_TICS	HP_TICS	11	-0.767708	-1.8132	0.00618557	0.14929	0.136538	8	tags=18%, list=0%, signal=18%	ZSWIM6/HDC
HP_ONYCHOMYCOSIS	HP_ONYCHOMYCOSIS	18	-0.705649	-1.81447	0.00417537	0.120565	0.110267	2181	tags=61%, list=13%, signal=53%	POU2AF1/IRF5/IL17RC/CLEC7A/CDH23/PLCG2/CARD9/IL12RB1/IL12A/TNFSF15/SPIB
GOBP_MONONUCLEAR_CELL_MIGRATION	GOBP_MONONUCLEAR_CELL_MIGRATION	162	-0.461829	-1.81516	0.00209644	0.0894537	0.0818129	1834	tags=36%, list=11%, signal=33%	DUSP1/SELENOK/MSMP/PLA2G7/FUT7/CCR1/IL27RA/RPS19/CKLF/CCN3/MADCAM1/CREB3/CSF1R/PADI2/CCL14/AIF1/MSN/PTK2B/CCL3/MYO1G/SIRPA/SLAMF8/PYCARD/TRPM4/MDK/DEFA1B/CYP7B1/CCL3L1/TNFRSF14/CCL23/IL34/CXCL14/CX3CL1/LGALS9/CXCL16/CXCL17/RET/LYN/FPR2/CCL4/CCL24/XCL2/ICAM1/CXCR4/ALOX5/IL12A/CCL2/IL6/TNF/CXCL13/TNFRSF11A/CSF1/CCL5/ADTRP/CCL13/CXCL10/BMP5/CXCL11/CCL25
GOBP_GLUCOSAMINE_CONTAINING_COMPOUND_METABOLIC_PROCESS	GOBP_GLUCOSAMINE_CONTAINING_COMPOUND_METABOLIC_PROCESS	25	-0.646584	-1.81586	0.00425532	0.120565	0.110267	2043	tags=40%, list=13%, signal=35%	CHST2/CHST3/CHST6/GNE/MGAT3/CHST5/CHST1/CHI3L2/CHI3L1/CHST4
GOBP_RESPIRATORY_BURST	GOBP_RESPIRATORY_BURST	33	-0.616779	-1.81829	0.00437637	0.120565	0.110267	3255	tags=52%, list=20%, signal=41%	SELENOK/RPS19/NOXO1/RAC2/NCF2/NOX1/SLAMF8/CLEC7A/NCF1/NCF1B/HCK/NCF4/SLC11A1/CYBA/NCF1C/JCHAIN/LBP
GOBP_N_ACETYLGLUCOSAMINE_METABOLIC_PROCESS	GOBP_N_ACETYLGLUCOSAMINE_METABOLIC_PROCESS	19	-0.69962	-1.81942	0.00412371	0.120565	0.110267	2043	tags=42%, list=13%, signal=37%	CHST2/CHST3/CHST6/GNE/MGAT3/CHST5/CHST1/CHST4
HP_URTICARIA	HP_URTICARIA	45	-0.577452	-1.82076	0.00424628	0.120565	0.110267	2181	tags=40%, list=13%, signal=35%	POU2AF1/IRF5/RASGRP1/SERPING1/ELOVL4/GJB6/FAS/NLRP3/PLCG2/FASLG/ADGRE2/ALPK1/IL12RB1/IL12A/TNFSF15/HLA-DQB1/HLA-DRB1/SPIB
GOBP_MODULATION_BY_SYMBIONT_OF_ENTRY_INTO_HOST	GOBP_MODULATION_BY_SYMBIONT_OF_ENTRY_INTO_HOST	41	-0.589921	-1.82225	0.0043573	0.120565	0.110267	2155	tags=44%, list=13%, signal=38%	TRIM34/TRIM38/FCN3/TRIM21/LGALS1/TRIM14/LY6E/IFITM3/IFITM1/LGALS9/TRIM22/CIITA/HLA-DRB1/CD74/TRIM10/PTX3/CXCL8/HS3ST5
GOBP_REGULATION_OF_TOLL_LIKE_RECEPTOR_SIGNALING_PATHWAY	GOBP_REGULATION_OF_TOLL_LIKE_RECEPTOR_SIGNALING_PATHWAY	66	-0.535925	-1.82318	0.00214133	0.0894537	0.0818129	1634	tags=30%, list=10%, signal=27%	NR1H3/PTPN22/TICAM2/TNFAIP3/IRF1/PELI1/TLR6/LTF/LYN/CD14/GFI1/IFI35/TLR2/CYBA/TLR1/TLR5/RSAD2/ESR1/BIRC3/LBP
GOMF_MHC_CLASS_II_PROTEIN_COMPLEX_BINDING	GOMF_MHC_CLASS_II_PROTEIN_COMPLEX_BINDING	17	-0.712516	-1.82476	0.00623701	0.14929	0.136538	1089	tags=47%, list=7%, signal=44%	HLA-DMB/ATP1B1/HLA-DMA/HLA-DRA/HLA-DOA/HLA-DRB1/CD74/HLA-DOB
GOBP_POSITIVE_REGULATION_OF_LEUKOCYTE_CHEMOTAXIS	GOBP_POSITIVE_REGULATION_OF_LEUKOCYTE_CHEMOTAXIS	76	-0.521318	-1.82755	0.00211864	0.0894537	0.0818129	2650	tags=34%, list=16%, signal=29%	CREB3/CSF1R/RAC2/AIF1/DAPK2/PTK2B/CCL3/VEGFA/EDN1/MDK/IL34/CXCL14/LGALS9/CXCL17/FPR2/CCL4/XCL2/IL12A/IL6/CD74/CXCL13/CXCL8/CSF1/CCL5/CXCL10/LBP
GOMF_G_PROTEIN_COUPLED_RECEPTOR_BINDING	GOMF_G_PROTEIN_COUPLED_RECEPTOR_BINDING	209	-0.449371	-1.8282	0.00208768	0.0894537	0.0818129	1400	tags=23%, list=9%, signal=22%	MARCO/GNA15/PTCH1/CCL3L1/WNT2B/CCL23/WNT4/CXCL9/CXCL14/CX3CL1/GPRC5B/RSPO1/CXCL16/CCL4/CCL24/XCL2/CXCL6/WNT6/CCL2/C3/DNM3/PTCH2/ADCYAP1/JAK2/WNT16/CXCL13/PF4/CXCL8/CCL5/RTP4/ADM/MRAP2/SFRP1/NPW/POMC/ADORA1/CCL13/CXCL2/CXCL3/GNAO1/ADRB1/CXCL1/GAL/CLIC6/CXCL10/CXCL11/AGTR1/CXCL5/CCL25
GOBP_DENDRITIC_CELL_ANTIGEN_PROCESSING_AND_PRESENTATION	GOBP_DENDRITIC_CELL_ANTIGEN_PROCESSING_AND_PRESENTATION	12	-0.756612	-1.8285	0.00610998	0.14929	0.136538	826	tags=50%, list=5%, signal=47%	CLEC4A/FGL2/SLC11A1/HLA-DRA/HLA-DRB1/CD74
GOMF_PROTEIN_DISULFIDE_ISOMERASE_ACTIVITY	GOMF_PROTEIN_DISULFIDE_ISOMERASE_ACTIVITY	18	-0.711219	-1.82879	0.00417537	0.120565	0.110267	2793	tags=44%, list=17%, signal=37%	TMX3/PDIA5/GLRX2/ERP44/CRELD2/ITGB3/QSOX1/PDIA2
GOBP_ESTROGEN_METABOLIC_PROCESS	GOBP_ESTROGEN_METABOLIC_PROCESS	23	-0.672922	-1.83374	0.00419287	0.120565	0.110267	1742	tags=39%, list=11%, signal=35%	STAR/HSD17B12/CYP2D6/HSD17B7/CYP1B1/CYP3A5/CYP19A1/CYP3A4/CYP3A7
GOBP_REGULATION_OF_LYMPHOCYTE_CHEMOTAXIS	GOBP_REGULATION_OF_LYMPHOCYTE_CHEMOTAXIS	21	-0.682581	-1.83436	0.00408163	0.120565	0.110267	2560	tags=48%, list=16%, signal=40%	PADI2/PTK2B/CCL3/CXCL14/CCL4/XCL2/CCL2/CXCL13/CCL5/CXCL10
GOMF_MHC_PROTEIN_COMPLEX_BINDING	GOMF_MHC_PROTEIN_COMPLEX_BINDING	26	-0.655223	-1.8367	0.00219298	0.0894537	0.0818129	2826	tags=54%, list=17%, signal=45%	LILRB1/LILRB2/KLRC2/YWHAE/KLRC1/HLA-DMB/ATP1B1/TAPBPL/HLA-DMA/HLA-DRA/HLA-DOA/HLA-DRB1/CD74/HLA-DOB
GOBP_REGULATION_OF_PHAGOCYTOSIS	GOBP_REGULATION_OF_PHAGOCYTOSIS	82	-0.52116	-1.83958	0.00212314	0.0894537	0.0818129	1825	tags=32%, list=11%, signal=28%	FCER1G/SIRPA/SIRPB1/PYCARD/CLEC7A/SIRPG/PLSCR1/FGR/STAP1/HCK/C2/IL2RG/FPR2/SLC11A1/TLR2/IFNG/CYBA/SPHK1/CCL2/C3/IL15RA/TNF/PTX3/PPARG/AZU1/SFTPD
GOBP_REGULATION_OF_INNATE_IMMUNE_RESPONSE	GOBP_REGULATION_OF_INNATE_IMMUNE_RESPONSE	277	-0.438273	-1.84359	0.00206612	0.0894537	0.0818129	2145	tags=27%, list=13%, signal=24%	PSMC3/RASGRP1/PRKACB/HMGB2/PSMA5/PSME2/RIOK3/MUC4/CLNK/SOCS3/TYROBP/FCER1G/SERPING1/HLA-E/LEP/SLAMF8/PSMD13/STING1/PYCARD/BCL10/NR1H3/TRIM21/PLSCR1/PTPN22/POLR3G/SOCS1/VSIG4/TNFAIP3/KLRC1/DHX58/FGR/IRF1/LRP8/IFNAR2/CLEC6A/CD209/EREG/PLCG2/CLEC4D/CGAS/PAK1/HCK/IL18RAP/HLA-B/RAET1G/PSMB10/HLA-A/CARD9/NMI/A2M/LGALS9/CEACAM1/LYN/FPR2/PSMB8/IFI35/IFI16/IFNG/SH2D1B/HLA-F/IL12A/SUSD4/PSMB9/JAK2/PPARG/MU…
GOBP_LEUKOCYTE_CHEMOTAXIS	GOBP_LEUKOCYTE_CHEMOTAXIS	192	-0.460097	-1.84419	0.00209644	0.0894537	0.0818129	2577	tags=33%, list=16%, signal=28%	CSF1R/RAC2/PADI2/CCL14/CXADR/RIN3/EDNRB/AIF1/IL17RC/DAPK2/ITGB2/PTK2B/CCL3/FCER1G/VEGFA/SLAMF8/TRPM4/EDN1/STAP1/MDK/DEFA1B/BST1/CYP7B1/CCL3L1/DPEP1/CCL23/IL34/CXCL9/CXCL14/CX3CL1/LGALS9/CXCL16/CXCL17/LYN/FPR2/CCL4/CCL24/ADGRE2/XCL2/CXCL6/CXCR4/ALOX5/IL12A/CCL2/IL6/CD74/CXCL13/PF4/TNFRSF11A/CXCL8/CSF1/CCL5/AZU1/CCL13/CXCL2/CXCL3/CXCL1/SFTPD/CXCL10/CXCL11/CXCL5/CCL25/LBP
GOBP_GENETIC_IMPRINTING	GOBP_GENETIC_IMPRINTING	23	-0.676806	-1.84433	0.00419287	0.120565	0.110267	745	tags=22%, list=5%, signal=21%	CTCFL/KCNQ1/DIRAS3/ZFP57/IGF2
GOBP_MACROPHAGE_MIGRATION	GOBP_MACROPHAGE_MIGRATION	48	-0.576243	-1.84436	0.00207039	0.0894537	0.0818129	2890	tags=42%, list=18%, signal=34%	CKLF/DDT/CSF1R/P2RY12/EDNRB/CX3CR1/PTK2B/CCL3/SLAMF8/STAP1/MDK/IL34/CX3CL1/CXCL17/CCL2/CSF1/CCL5/AZU1/SFTPD/TRIM55
GOBP_NUCLEOSIDE_MONOPHOSPHATE_PHOSPHORYLATION	GOBP_NUCLEOSIDE_MONOPHOSPHATE_PHOSPHORYLATION	12	-0.763181	-1.84437	0.00610998	0.14929	0.136538	2488	tags=67%, list=15%, signal=56%	AK2/CMPK1/AK9/AK1/AK3/AK4/CMPK2/AK5
GOMF_OXIDOREDUCTASE_ACTIVITY_ACTING_ON_PAIRED_DONORS_WITH_INCORPORATION_OR_REDUCTION_OF_MOLECULAR_OXYGEN	GOMF_OXIDOREDUCTASE_ACTIVITY_ACTING_ON_PAIRED_DONORS_WITH_INCORPORATION_OR_REDUCTION_OF_MOLECULAR_OXYGEN	126	-0.486019	-1.84485	0.00215517	0.0894537	0.0818129	1776	tags=22%, list=11%, signal=20%	KDM4C/JMJD4/CYP27A1/CYP4F3/CYP2D6/CYP4F12/CYP4F11/CYP7B1/CYP2E1/AKR1C2/CYP1B1/AKR1C1/PLOD2/FMO2/FMO5/CYP4F2/AKR1C3/CYP4F22/EGLN3/CYP2A6/CYP27C1/CYP3A5/CYP19A1/CYP3A4/CYP3A7/NLRP11/CYP2F1/FMO3
GOBP_NEGATIVE_REGULATION_OF_POTASSIUM_ION_TRANSPORT	GOBP_NEGATIVE_REGULATION_OF_POTASSIUM_ION_TRANSPORT	23	-0.677453	-1.84609	0.00419287	0.120565	0.110267	1108	tags=35%, list=7%, signal=32%	KCNE1/KCNAB1/KCNRG/ADCYAP1/KCNE5/KEL/HTR2A/KCNE4
GOBP_NATURAL_KILLER_CELL_MEDIATED_IMMUNITY	GOBP_NATURAL_KILLER_CELL_MEDIATED_IMMUNITY	60	-0.550616	-1.84704	0.0021097	0.0894537	0.0818129	2826	tags=38%, list=17%, signal=32%	LILRB1/IL18/KLRC2/CD96/RASGRP1/CLNK/SLAMF7/HLA-E/LEP/KLRC1/IL18RAP/HLA-B/KIR3DL1/RAET1G/HLA-A/LGALS9/CEACAM1/SH2D1B/HLA-F/IL12A/GZMB/LAG3/KIR2DL4
GOBP_DETECTION_OF_EXTERNAL_BIOTIC_STIMULUS	GOBP_DETECTION_OF_EXTERNAL_BIOTIC_STIMULUS	20	-0.698507	-1.84739	0.00412371	0.120565	0.110267	1646	tags=45%, list=10%, signal=40%	CLEC7A/HLA-B/TLR6/HLA-A/TLR2/TLR1/HLA-DRB1/PGLYRP2/LBP
GOBP_MEMBRANE_REPOLARIZATION_DURING_ACTION_POTENTIAL	GOBP_MEMBRANE_REPOLARIZATION_DURING_ACTION_POTENTIAL	21	-0.689682	-1.85344	0.00408163	0.120565	0.110267	2288	tags=43%, list=14%, signal=37%	YWHAE/KCNJ8/KCNE1/ATP1B1/KCND3/KCNQ1/KCNJ2/KCNE5/KCNE4
GOBP_REGULATION_OF_VIRAL_LIFE_CYCLE	GOBP_REGULATION_OF_VIRAL_LIFE_CYCLE	134	-0.484442	-1.85486	0.0021097	0.0894537	0.0818129	2155	tags=30%, list=13%, signal=26%	TRIM34/APOBEC3D/APOBEC3G/TNIP1/TRIM38/BCL2/FCN3/TRIM21/PLSCR1/APOBEC3A/OAS1/LGALS1/PML/MX1/TRIM14/LY6E/CD209/BST2/IFITM3/IFITM1/OAS2/LGALS9/LTF/IFI16/PPARA/TRIM22/RSAD2/CIITA/TNF/HLA-DRB1/CD74/TRIM10/PTX3/CXCL8/OASL/CCL5/TRIM15/SLPI/LAMP3/HS3ST5
GOMF_VOLTAGE_GATED_POTASSIUM_CHANNEL_ACTIVITY_INVOLVED_IN_VENTRICULAR_CARDIAC_MUSCLE_CELL_ACTION_POTENTIAL_REPOLARIZATION	GOMF_VOLTAGE_GATED_POTASSIUM_CHANNEL_ACTIVITY_INVOLVED_IN_VENTRICULAR_CARDIAC_MUSCLE_CELL_ACTION_POTENTIAL_REPOLARIZATION	10	-0.805761	-1.85548	0.00612245	0.14929	0.136538	1964	tags=60%, list=12%, signal=53%	KCNJ8/KCNE1/KCND3/KCNQ1/KCNE5/KCNE4
GOBP_EPOXYGENASE_P450_PATHWAY	GOBP_EPOXYGENASE_P450_PATHWAY	10	-0.807715	-1.85998	0.00408163	0.120565	0.110267	2809	tags=90%, list=17%, signal=74%	EPHX2/CYP2J2/CYP2S1/CYP4F12/CYP2E1/CYP1B1/CYP4F2/CYP2A6/CYP2F1
GOBP_REGULATION_OF_NATURAL_KILLER_CELL_MEDIATED_IMMUNITY	GOBP_REGULATION_OF_NATURAL_KILLER_CELL_MEDIATED_IMMUNITY	43	-0.600911	-1.86051	0.00436681	0.120565	0.110267	2826	tags=44%, list=17%, signal=37%	LILRB1/KLRC2/CD96/RASGRP1/CLNK/HLA-E/LEP/KLRC1/IL18RAP/HLA-B/RAET1G/HLA-A/LGALS9/CEACAM1/SH2D1B/HLA-F/IL12A/LAG3/KIR2DL4
GOMF_RECEPTOR_REGULATOR_ACTIVITY	GOMF_RECEPTOR_REGULATOR_ACTIVITY	329	-0.438104	-1.86317	0.00211864	0.0894537	0.0818129	1417	tags=26%, list=9%, signal=24%	MDK/NRTN/BMP3/SEMA4A/LY6E/TAFA1/EREG/CCL3L1/WNT2B/SPP1/C1QTNF9/HBEGF/CCL23/IL34/WNT4/CXCL9/EFEMP1/CXCL14/CX3CL1/EPO/FNDC5/CLEC12A/TGFA/CXCL16/TG/FASLG/RLN1/CCL4/FGF7/CCL24/UTS2/XCL2/IFNG/TNFSF13B/CXCL6/IL7/NRG4/WNT6/SEMA5B/IL12A/TNFSF15/IL18BP/LYPD6B/CCL2/INHBE/ADCYAP1/SECTM1/IL6/IL32/TNF/MIA/WNT16/IL1RN/CXCL13/PF4/CXCL8/CCN6/NRG2/CSF1/VSTM1/ENDOU/CCL5/LYPD6/GREM2/ADM/MRAP2/POMC/GDF10/CCL13/CXCL2…
HP_SEROSITIS	HP_SEROSITIS	37	-0.617062	-1.86542	0.00214133	0.0894537	0.0818129	2033	tags=41%, list=13%, signal=36%	FCGR2A/STAT4/PTPN22/FAS/MEFV/CFB/HLA-B/HBA1/HLA-DPA1/HLA-DPB1/IL12A/IL6/JAK2/HLA-DRB1/F5
GOBP_NEGATIVE_REGULATION_OF_VOLTAGE_GATED_POTASSIUM_CHANNEL_ACTIVITY	GOBP_NEGATIVE_REGULATION_OF_VOLTAGE_GATED_POTASSIUM_CHANNEL_ACTIVITY	10	-0.810256	-1.86583	0.00408163	0.120565	0.110267	1108	tags=50%, list=7%, signal=47%	KCNE1/KCNAB1/KCNRG/KCNE5/KCNE4
HP_COLLECTIONISM	HP_COLLECTIONISM	11	-0.791268	-1.86885	0.00412371	0.120565	0.110267	109	tags=27%, list=1%, signal=27%	C9orf72/HTR2A/SLC6A4
GOBP_ACUTE_INFLAMMATORY_RESPONSE	GOBP_ACUTE_INFLAMMATORY_RESPONSE	85	-0.525319	-1.86966	0.00208768	0.0894537	0.0818129	1901	tags=29%, list=12%, signal=26%	B4GALT1/HLA-E/CEBPB/PLSCR1/NLRP3/ASS1/HFE/EPO/F12/ICAM1/CNR1/C3/ADCYAP1/IL6/TNF/TNFRSF11A/SERPINA1/VCAM1/PPARG/TREM1/HPR/ADORA1/ORM1/VNN1/LBP
GOBP_POSITIVE_REGULATION_OF_MHC_CLASS_II_BIOSYNTHETIC_PROCESS	GOBP_POSITIVE_REGULATION_OF_MHC_CLASS_II_BIOSYNTHETIC_PROCESS	10	-0.812164	-1.87023	0.00408163	0.120565	0.110267	749	tags=40%, list=5%, signal=38%	IFNG/CIITA/JAK2/AZU1
GOMF_CYTOKINE_RECEPTOR_BINDING	GOMF_CYTOKINE_RECEPTOR_BINDING	195	-0.467653	-1.87551	0.0021097	0.0894537	0.0818129	1335	tags=23%, list=8%, signal=21%	TRAF1/CCL3L1/LRG1/CCL23/IL34/CXCL9/CXCL14/CX3CL1/EPO/CXCL16/ITGB3/FASLG/CCL4/CCL24/XCL2/IFNG/TNFSF13B/CXCL6/IL7/IL12RB1/IL12A/TNFSF15/TLR5/CCL2/IL6/JAK2/TNF/IL1RN/CXCL13/PF4/CXCL8/TGFBR3/CSF1/CCL5/CCL13/CXCL2/CXCL3/CXCL1/CXCL10/LEFTY1/CXCL11/LEFTY2/CXCL5/CCL25
GOBP_POSITIVE_REGULATION_OF_LEUKOCYTE_CELL_CELL_ADHESION	GOBP_POSITIVE_REGULATION_OF_LEUKOCYTE_CELL_CELL_ADHESION	218	-0.458045	-1.87767	0.00206186	0.0894537	0.0818129	1784	tags=26%, list=11%, signal=23%	LCK/SIRPA/CCDC88B/HLA-E/LEP/SIRPB1/PYCARD/BCL10/EBI3/SIRPG/PTPN22/SOCS1/NLRP3/MDK/LGALS1/NCK1/LEF1/RUNX3/CD209/TNFRSF14/CD83/ZBTB16/PAK1/HLA-DMB/FUT4/EPO/HLA-A/PDCD1LG2/MAP3K8/LGALS9/LYN/ICAM1/IFNG/TNFSF13B/IL7/ALOX5/HLA-DPA1/HLA-DPB1/IL12RB1/IL12A/CCL2/CD44/HLA-DRA/IL6/TNF/HLA-DRB1/ITPKB/CD74/PDCD1/VCAM1/HHLA2/CCL5/CD274/IHH/IGF2/VNN1
GOBP_MEMBRANE_REPOLARIZATION_DURING_VENTRICULAR_CARDIAC_MUSCLE_CELL_ACTION_POTENTIAL	GOBP_MEMBRANE_REPOLARIZATION_DURING_VENTRICULAR_CARDIAC_MUSCLE_CELL_ACTION_POTENTIAL	12	-0.777554	-1.87911	0.00610998	0.14929	0.136538	1964	tags=50%, list=12%, signal=44%	KCNJ8/KCNE1/KCND3/KCNQ1/KCNE5/KCNE4
GOBP_MYELOID_LEUKOCYTE_MIGRATION	GOBP_MYELOID_LEUKOCYTE_MIGRATION	185	-0.469343	-1.88084	0.00210526	0.0894537	0.0818129	2725	tags=34%, list=17%, signal=28%	DDT/RHOG/CREB3/CSF1R/RAC2/UMODL1/P2RY12/CCL14/CXADR/RIN3/EDNRB/AIF1/CX3CR1/IRAK4/IL17RC/DAPK2/ITGB2/PTK2B/CCL3/FCER1G/SIRPA/VEGFA/SLAMF8/EDN1/STAP1/MDK/BST1/CCL3L1/DPEP1/CCL23/IL34/CXCL9/CX3CL1/CXCL17/LYN/FPR2/CCL4/CCL24/ADGRE2/XCL2/CXCL6/CCL2/IL6/CD74/CXCL13/PF4/TNFRSF11A/CXCL8/CSF1/CCL5/AZU1/CCL13/CXCL2/CXCL3/CXCL1/SFTPD/CXCL10/CXCL11/CXCL5/CCL25/LBP/TRIM55
GOBP_DEFENSE_RESPONSE_TO_VIRUS	GOBP_DEFENSE_RESPONSE_TO_VIRUS	222	-0.45822	-1.88292	0.00207469	0.0894537	0.0818129	2888	tags=32%, list=18%, signal=27%	OAS3/TRIM5/ISG15/LILRB1/BNIP3L/APOBEC3C/DDX58/NT5C3A/IRF3/TRIM6/FGL2/IL10RB/TRIM34/IRF5/APOBEC3D/PMAIP1/APOBEC3G/RIOK3/KCNJ8/BCL2/ABCC9/FCN3/ZC3H12A/STING1/PYCARD/RNASE6/PLSCR1/PTPN22/POLR3G/APOBEC3A/OAS1/TNFAIP3/HERC5/DHX58/DEFA1B/PML/MX1/IRF1/IFNAR2/BST2/IFITM3/RNASE2/CGAS/IFITM1/OAS2/CXCL9/IFIH1/CARD9/MLKL/IFI16/IFNG/DDIT4/CD40/GBP3/IL12RB1/SLFN11/IFI44L/GBP1/TRIM22/RSAD2/IL6/PRF1/OASL/SLFN13/…
HP_SHORTENED_QT_INTERVAL	HP_SHORTENED_QT_INTERVAL	11	-0.798185	-1.88518	0.00412371	0.120565	0.110267	595	tags=45%, list=4%, signal=44%	CDKN1A/KCNQ1/CACNB2/KCNJ2/CDKN2C
GOBP_CELL_KILLING	GOBP_CELL_KILLING	134	-0.493038	-1.88778	0.0021097	0.0894537	0.0818129	1899	tags=31%, list=12%, signal=27%	TYROBP/SLAMF7/HLA-E/LEP/CLEC7A/KLRC1/STAP1/DEFA1B/APOL1/CFH/IL18RAP/HLA-B/KIR3DL1/RAET1G/HLA-H/HLA-A/LGALS9/CEACAM1/LTF/ICAM1/IFNG/CXCL6/IL12RB1/HLA-F/IL12A/C3/CD59/HLA-DRA/PRF1/HLA-DRB1/CTSC/PF4/GNLY/H2BC11/AZU1/GZMB/LAG3/CD1A/KIR2DL4/CCL13/CR1L
GOMF_ALDO_KETO_REDUCTASE_NADP_ACTIVITY	GOMF_ALDO_KETO_REDUCTASE_NADP_ACTIVITY	21	-0.70478	-1.89401	0.00408163	0.120565	0.110267	1568	tags=57%, list=10%, signal=52%	SPR/DHRS13/DHRS3/AKR1C2/AKR1C1/KCNAB1/AKR1E2/ALDH3A1/AKR7A3/ADH4/AKR1C3/RDH12
GOBP_POSITIVE_REGULATION_OF_LYMPHOCYTE_APOPTOTIC_PROCESS	GOBP_POSITIVE_REGULATION_OF_LYMPHOCYTE_APOPTOTIC_PROCESS	13	-0.767471	-1.8949	0.0040404	0.120565	0.110267	954	tags=62%, list=6%, signal=58%	BAX/PRELID1/TP53/LGALS9/PDCD1/CCL5/CD274/IDO1
GOBP_PROTEIN_FOLDING_IN_ENDOPLASMIC_RETICULUM	GOBP_PROTEIN_FOLDING_IN_ENDOPLASMIC_RETICULUM	11	-0.804835	-1.90089	0.00412371	0.120565	0.110267	4	tags=73%, list=0%, signal=73%	HSP90B1/HSPA5/ERO1A/CANX/DNAJC3/CALR/P4HB/PDIA2
GOMF_VOLTAGE_GATED_POTASSIUM_CHANNEL_ACTIVITY_INVOLVED_IN_CARDIAC_MUSCLE_CELL_ACTION_POTENTIAL_REPOLARIZATION	GOMF_VOLTAGE_GATED_POTASSIUM_CHANNEL_ACTIVITY_INVOLVED_IN_CARDIAC_MUSCLE_CELL_ACTION_POTENTIAL_REPOLARIZATION	13	-0.770623	-1.90268	0.0040404	0.120565	0.110267	1108	tags=54%, list=7%, signal=50%	KCNJ8/KCNE1/KCND3/KCNQ1/KCNJ2/KCNE5/KCNE4
GOBP_POSITIVE_REGULATION_OF_TOLL_LIKE_RECEPTOR_4_SIGNALING_PATHWAY	GOBP_POSITIVE_REGULATION_OF_TOLL_LIKE_RECEPTOR_4_SIGNALING_PATHWAY	11	-0.805877	-1.90335	0.00412371	0.120565	0.110267	1634	tags=64%, list=10%, signal=57%	NR1H3/PTPN22/TICAM2/PELI1/LTF/IFI35/LBP
GOBP_REGULATION_OF_PATTERN_RECOGNITION_RECEPTOR_SIGNALING_PATHWAY	GOBP_REGULATION_OF_PATTERN_RECOGNITION_RECEPTOR_SIGNALING_PATHWAY	93	-0.525388	-1.9044	0.00210084	0.0894537	0.0818129	1634	tags=26%, list=10%, signal=23%	NR1H3/PTPN22/TICAM2/TNFAIP3/DHX58/IRF1/PELI1/TLR6/LTF/LYN/CD14/GFI1/IFI35/SLC15A3/TLR2/CYBA/TLR1/TLR5/RSAD2/ESR1/BIRC3/TRIM15/SLC46A2/LBP
GOMF_ARACHIDONIC_ACID_MONOOXYGENASE_ACTIVITY	GOMF_ARACHIDONIC_ACID_MONOOXYGENASE_ACTIVITY	10	-0.829093	-1.90921	0.00408163	0.120565	0.110267	1895	tags=80%, list=12%, signal=71%	CYP2S1/CYP4F3/CYP4F12/CYP4F11/CYP2E1/CYP4F2/CYP2A6/CYP2F1
GOBP_NUCLEOSIDE_DIPHOSPHATE_BIOSYNTHETIC_PROCESS	GOBP_NUCLEOSIDE_DIPHOSPHATE_BIOSYNTHETIC_PROCESS	10	-0.829442	-1.91001	0.00408163	0.120565	0.110267	2488	tags=90%, list=15%, signal=76%	AK2/CMPK1/GUK1/AK1/AK3/AK4/ENTPD8/CMPK2/AK5
GOBP_DETECTION_OF_BIOTIC_STIMULUS	GOBP_DETECTION_OF_BIOTIC_STIMULUS	31	-0.657161	-1.91212	0.00220264	0.0894537	0.0818129	3216	tags=58%, list=20%, signal=47%	LY96/TREX1/PGLYRP1/SCARB1/TSPO/PTPRJ/CLEC7A/NLRP3/PAK1/HLA-B/TLR6/HLA-A/TLR2/TLR1/HLA-DRB1/CDHR2/PGLYRP2/LBP
GOMF_TETRAPYRROLE_BINDING	GOMF_TETRAPYRROLE_BINDING	112	-0.511587	-1.91547	0.00209644	0.0894537	0.0818129	1895	tags=27%, list=12%, signal=24%	CYP2S1/PGRMC1/FA2H/CYP27A1/GUCY1B1/CYP4F3/CYP2D6/CYP4F12/CYP4F11/CYP7B1/CYP2E1/CYP1B1/HBA1/GUCY1A1/TDO2/CYP4F2/CYBA/ADGB/JAK2/CYP4F22/DUOX2/TCN1/CYP2A6/CYP27C1/CYP3A5/CYP19A1/CYP3A4/CYP3A7/IDO1/CYP2F1
GOBP_INTERLEUKIN_1_BETA_PRODUCTION	GOBP_INTERLEUKIN_1_BETA_PRODUCTION	81	-0.541839	-1.91653	0.00209205	0.0894537	0.0818129	2507	tags=38%, list=15%, signal=33%	RIPK2/EGR1/CX3CR1/CCL3/TYROBP/ZC3H12A/SIRPA/PYCARD/CLEC7A/TNFAIP3/LILRA5/NLRP3/PML/SERPINB1/MEFV/TLR6/CX3CL1/LGALS9/IFI16/IFNG/SPHK1/CASP1/NLRP7/CARD16/IL6/JAK2/TNF/AIM2/AZU1/GBP5/ORM1
GOBP_TOLL_LIKE_RECEPTOR_4_SIGNALING_PATHWAY	GOBP_TOLL_LIKE_RECEPTOR_4_SIGNALING_PATHWAY	34	-0.641629	-1.9194	0.00214133	0.0894537	0.0818129	1634	tags=44%, list=10%, signal=40%	RIPK2/ITGB2/NR1H3/PTPN22/TICAM2/TNFAIP3/PIK3AP1/PELI1/NMI/LTF/LYN/CD14/IFI35/TNIP3/LBP
GOBP_METAL_ION_EXPORT	GOBP_METAL_ION_EXPORT	40	-0.626714	-1.92296	0.00433839	0.120565	0.110267	1108	tags=35%, list=7%, signal=33%	KCNE1/ATP1B1/KCNK5/SLC11A1/KCND3/SLC4A4/KCNQ1/SLC8A2/RGS9/ATP1A3/ATP1A4/KCNT2/KCNE5/KCNE4
GOBP_POSITIVE_REGULATION_OF_T_CELL_APOPTOTIC_PROCESS	GOBP_POSITIVE_REGULATION_OF_T_CELL_APOPTOTIC_PROCESS	10	-0.837377	-1.92829	0.00408163	0.120565	0.110267	954	tags=70%, list=6%, signal=66%	PRELID1/TP53/LGALS9/PDCD1/CCL5/CD274/IDO1
GOBP_REGULATION_OF_TOLL_LIKE_RECEPTOR_4_SIGNALING_PATHWAY	GOBP_REGULATION_OF_TOLL_LIKE_RECEPTOR_4_SIGNALING_PATHWAY	19	-0.743151	-1.93262	0.00206186	0.0894537	0.0818129	1634	tags=47%, list=10%, signal=43%	NR1H3/PTPN22/TICAM2/TNFAIP3/PELI1/LTF/LYN/IFI35/LBP
HP_CHOLECYSTITIS	HP_CHOLECYSTITIS	17	-0.754929	-1.93338	0.004158	0.120565	0.110267	832	tags=29%, list=5%, signal=28%	TPI1/SMAD4/ARSA/JAK2/F5
GOBP_NEGATIVE_REGULATION_OF_INNATE_IMMUNE_RESPONSE	GOBP_NEGATIVE_REGULATION_OF_INNATE_IMMUNE_RESPONSE	53	-0.596425	-1.9402	0.00212314	0.0894537	0.0818129	3432	tags=51%, list=21%, signal=40%	PTPN2/NR1H2/TREX1/RPS19/PARP14/LILRB1/CD96/SERPING1/HLA-E/SLAMF8/NR1H3/TRIM21/VSIG4/TNFAIP3/KLRC1/DHX58/HLA-B/HLA-A/NMI/A2M/LGALS9/CEACAM1/IFI16/HLA-F/SUSD4/PPARG/KIR2DL4
GOBP_LIPOPOLYSACCHARIDE_MEDIATED_SIGNALING_PATHWAY	GOBP_LIPOPOLYSACCHARIDE_MEDIATED_SIGNALING_PATHWAY	55	-0.593663	-1.94666	0.00211864	0.0894537	0.0818129	2873	tags=40%, list=18%, signal=33%	TRIM5/IL18/SCARB1/IRF3/RIPK2/CCL3/BCL10/PTPN22/IRAK2/TNFAIP3/HCK/CX3CL1/LTF/LYN/CD14/TLR2/CCL2/CARD16/TNF/CCL5/BPI/LBP
GOBP_NEUTROPHIL_MIGRATION	GOBP_NEUTROPHIL_MIGRATION	102	-0.532154	-1.94794	0.0021692	0.0894537	0.0818129	2157	tags=32%, list=13%, signal=28%	IRAK4/DAPK2/ITGB2/CCL3/FCER1G/SLAMF8/EDN1/MDK/BST1/CCL3L1/DPEP1/CCL23/CXCL9/CX3CL1/CCL4/CCL24/XCL2/CXCL6/CCL2/CD74/CXCL13/PF4/CXCL8/CCL5/CCL13/CXCL2/CXCL3/CXCL1/CXCL10/CXCL11/CXCL5/CCL25/LBP
GOBP_RESPONSE_TO_BACTERIUM	GOBP_RESPONSE_TO_BACTERIUM	471	-0.440965	-1.95092	0.00209644	0.0894537	0.0818129	2326	tags=30%, list=14%, signal=26%	TNFRSF1B/OCIAD2/GSDMA/EDNRB/FKBP5/H2BC12/MR1/STAR/CX3CR1/IRF5/THBD/PLAC8/HMGB2/CD80/CCL3/ANKRD1/KCNJ8/TMEM229B/ZC3H12A/NUGGC/FCER1G/PGC/SIRPA/HLA-E/CEBPB/SLAMF8/PYCARD/BCL10/NR1H3/GGT1/GJB6/RNASE6/TFPI/RGS1/PTPN22/EDN1/GNRH1/RPL39/IRAK2/TICAM2/TNFAIP3/DHX58/FGR/STAP1/COLEC12/NLRP3/DEFA1B/OPTN/GGT7/ASS1/GGT5/H2BC6/PLCG2/LRG1/CYP2E1/TNFRSF14/MAOB/OAS2/HCK/PELI1/HLA-B/GGT3P/ANG/CXCL9/TLR6/CX3CL1/EPO…
GOBP_ACUTE_PHASE_RESPONSE	GOBP_ACUTE_PHASE_RESPONSE	30	-0.673485	-1.95568	0.00221729	0.0894537	0.0818129	1756	tags=40%, list=11%, signal=36%	CEBPB/PLSCR1/ASS1/HFE/EPO/CNR1/IL6/TNF/TNFRSF11A/SERPINA1/ORM1/LBP
GOBP_OXIDATIVE_DEMETHYLATION	GOBP_OXIDATIVE_DEMETHYLATION	16	-0.764278	-1.96216	0.00201613	0.0894537	0.0818129	153	tags=25%, list=1%, signal=25%	CYP2D6/CYP3A5/CYP3A4/CYP3A7
GOMF_OXYGEN_BINDING	GOMF_OXYGEN_BINDING	25	-0.699802	-1.96532	0.00212766	0.0894537	0.0818129	1248	tags=44%, list=8%, signal=41%	CYP2E1/CYP1B1/HBA1/TDO2/SOD2/ADGB/CYP3A5/CYP19A1/CYP3A4/CYP3A7/CYP2F1
GOBP_GRANULOCYTE_MIGRATION	GOBP_GRANULOCYTE_MIGRATION	122	-0.519621	-1.9655	0.0021097	0.0894537	0.0818129	2157	tags=35%, list=13%, signal=31%	CSF1R/RAC2/UMODL1/CCL14/CXADR/IRAK4/IL17RC/DAPK2/ITGB2/CCL3/FCER1G/SLAMF8/EDN1/MDK/BST1/CCL3L1/DPEP1/CCL23/IL34/CXCL9/CX3CL1/CXCL17/CCL4/CCL24/ADGRE2/XCL2/CXCL6/CCL2/CD74/CXCL13/PF4/CXCL8/CSF1/CCL5/CCL13/CXCL2/CXCL3/CXCL1/CXCL10/CXCL11/CXCL5/CCL25/LBP
GOBP_MONOCYTE_CHEMOTAXIS	GOBP_MONOCYTE_CHEMOTAXIS	48	-0.614586	-1.96708	0.00207039	0.0894537	0.0818129	3278	tags=56%, list=20%, signal=45%	DUSP1/MSMP/PLA2G7/CCR1/RPS19/CCN3/CREB3/CCL14/AIF1/CCL3/SLAMF8/CCL3L1/CCL23/CX3CL1/CXCL17/LYN/FPR2/CCL4/CCL24/XCL2/CCL2/IL6/TNFRSF11A/CCL5/CCL13/CXCL10/CCL25
GOBP_RESPONSE_TO_INTERLEUKIN_1	GOBP_RESPONSE_TO_INTERLEUKIN_1	176	-0.495136	-1.97122	0.00205339	0.0894537	0.0818129	2157	tags=28%, list=13%, signal=25%	IRAK4/PSMC3/PSMA5/PSME2/CCL3/ANKRD1/ZC3H12A/MAPK13/SIRPA/CEBPB/PSMD13/PYCARD/TFPI/EDN1/RPS27A/IRAK2/SOX9/CCL3L1/TANK/PELI1/PSMB10/CCL23/CX3CL1/EPO/MAP3K8/LGALS9/PSMB8/CCL4/GBP2/CCL24/XCL2/ICAM1/CD40/GBP3/CCL2/PSMB9/NLRP7/GBP1/IL6/IL1RN/TNFRSF11A/CXCL8/CCL5/CD38/SFRP1/ZBP1/CCL13/CHI3L1/IL1R2/CCL25
GOBP_MHC_CLASS_II_BIOSYNTHETIC_PROCESS	GOBP_MHC_CLASS_II_BIOSYNTHETIC_PROCESS	16	-0.768238	-1.97232	0.00201613	0.0894537	0.0818129	826	tags=44%, list=5%, signal=42%	SPI1/SLC11A1/IFNG/CIITA/JAK2/PF4/AZU1
GOBP_POSITIVE_REGULATION_OF_MONOCYTE_DIFFERENTIATION	GOBP_POSITIVE_REGULATION_OF_MONOCYTE_DIFFERENTIATION	11	-0.836218	-1.97501	0.00412371	0.120565	0.110267	1090	tags=36%, list=7%, signal=34%	IL34/HLA-DRB1/CD74/CSF1
GOBP_NEGATIVE_REGULATION_OF_NATURAL_KILLER_CELL_MEDIATED_IMMUNITY	GOBP_NEGATIVE_REGULATION_OF_NATURAL_KILLER_CELL_MEDIATED_IMMUNITY	16	-0.771452	-1.98058	0.00201613	0.0894537	0.0818129	2826	tags=62%, list=17%, signal=52%	LILRB1/CD96/HLA-E/KLRC1/HLA-B/HLA-A/LGALS9/CEACAM1/HLA-F/KIR2DL4
GOBP_DRUG_CATABOLIC_PROCESS	GOBP_DRUG_CATABOLIC_PROCESS	16	-0.771648	-1.98108	0.00201613	0.0894537	0.0818129	2832	tags=69%, list=17%, signal=57%	CYP2D7/CYP2J2/CYP2R1/CYP2S1/CYP2D6/CYP2E1/NR1I2/CYP2A6/CYP3A5/CYP3A4/CYP2F1
GOBP_INTERLEUKIN_1_PRODUCTION	GOBP_INTERLEUKIN_1_PRODUCTION	92	-0.550706	-1.99117	0.00210084	0.0894537	0.0818129	2032	tags=34%, list=13%, signal=30%	CX3CR1/CCL3/TYROBP/ZC3H12A/SIRPA/PYCARD/CLEC7A/TNFAIP3/LILRA5/NLRP3/PML/SERPINB1/MEFV/TLR6/CX3CL1/LGALS9/CEACAM1/IFI16/IFNG/SPHK1/CASP1/NLRP7/CARD16/IL6/JAK2/TNF/AIM2/AZU1/GBP5/ORM1/IL1R2
GOBP_REGULATION_OF_GENE_EXPRESSION_BY_GENETIC_IMPRINTING	GOBP_REGULATION_OF_GENE_EXPRESSION_BY_GENETIC_IMPRINTING	15	-0.790048	-1.99587	0.00201613	0.0894537	0.0818129	745	tags=33%, list=5%, signal=32%	CTCFL/KCNQ1/DIRAS3/ZFP57/IGF2
GOMF_CCR_CHEMOKINE_RECEPTOR_BINDING	GOMF_CCR_CHEMOKINE_RECEPTOR_BINDING	24	-0.725667	-2.00129	0.0021322	0.0894537	0.0818129	1270	tags=46%, list=8%, signal=42%	CCL3L1/CCL23/CX3CL1/CCL4/CCL24/XCL2/CCL2/CXCL13/CCL5/CCL13/CCL25
GOMF_STEROID_HYDROXYLASE_ACTIVITY	GOMF_STEROID_HYDROXYLASE_ACTIVITY	23	-0.734741	-2.0022	0.00209644	0.0894537	0.0818129	1895	tags=57%, list=12%, signal=50%	CYP2R1/CYP2S1/CYP27A1/CYP2D6/CYP7B1/CYP2E1/CYP1B1/CYP2A6/CYP3A5/CYP19A1/CYP3A4/CYP3A7/CYP2F1
GOBP_ADAPTIVE_IMMUNE_RESPONSE	GOBP_ADAPTIVE_IMMUNE_RESPONSE	364	-0.469068	-2.0045	0.0021692	0.0894537	0.0818129	2826	tags=34%, list=17%, signal=29%	LILRB1/MEF2C/IL18/PAXIP1/LILRB2/HPRT1/B2M/BTN3A3/THOC1/TNFRSF21/DCLRE1C/EXOSC3/CLEC4G/HMCES/RIPK2/RAG1/TNFSF13/ALOX15/TNFRSF1B/MR1/BTN3A1/CD79A/CD80/PTK2B/CD3D/RFTN1/PAG1/BTN3A2/C1RL/SIGLEC10/ZC3H12A/SLAMF7/MYO1G/FCER1G/PARP3/LAT2/SERPING1/HLA-E/PYCARD/BCL10/EBI3/TRPM4/TNFAIP3/KLRC1/NLRP3/HLA-C/CD244/LEF1/SEMA4A/IRF1/CLEC6A/CD209/ZNF683/CLEC4D/TNFRSF14/CD247/C1QB/C1QC/HFE/CD7/HLA-B/C2/ERAP2/HLA-D…
GOBP_RESPONSE_TO_PROTOZOAN	GOBP_RESPONSE_TO_PROTOZOAN	22	-0.74078	-2.00595	0.00206612	0.0894537	0.0818129	1777	tags=50%, list=11%, signal=45%	CCDC88B/CLEC7A/DEFA1B/SLC11A1/GBP2/CD40/BATF/GBP7/PF4/GBP4/BATF2
GOBP_POSITIVE_REGULATION_OF_INTERLEUKIN_1_PRODUCTION	GOBP_POSITIVE_REGULATION_OF_INTERLEUKIN_1_PRODUCTION	52	-0.619819	-2.00887	0.00211864	0.0894537	0.0818129	2679	tags=37%, list=16%, signal=31%	PANX2/RIPK2/EGR1/CCL3/TYROBP/PYCARD/CLEC7A/LILRA5/NLRP3/LGALS9/IFI16/IFNG/CASP1/IL6/JAK2/TNF/AIM2/AZU1/ORM1
GOBP_CELLULAR_RESPONSE_TO_BIOTIC_STIMULUS	GOBP_CELLULAR_RESPONSE_TO_BIOTIC_STIMULUS	199	-0.500915	-2.01158	0.00212314	0.0894537	0.0818129	2873	tags=37%, list=18%, signal=31%	TRIM5/SGMS1/LILRB1/MEF2C/IL18/LILRB2/SCARB1/IRF3/TSPO/RIPK2/PDCD4/TNFRSF1B/EDNRB/STAR/CX3CR1/HMGB2/CD80/CCL3/ANKRD1/TP53/ZC3H12A/NUGGC/SIRPA/CEBPB/PYCARD/BCL10/CLEC7A/NR1H3/TFPI/PTPN22/TXNIP/IRAK2/TICAM2/TNFAIP3/STAP1/NLRP3/DEFA1B/ASS1/HCK/CXCL9/TLR6/CX3CL1/PDCD1LG2/LTF/LYN/CD14/GFI1/ICAM1/TLR2/CD40/CXCL6/TLR1/CASP1/CCL2/TNIP3/NLRP7/CARD16/IL6/TNF/CXCL13/PF4/CXCL8/CMPK2/CCL5/CD274/CXCL2/CXCL3/CXC…
GOBP_POTASSIUM_ION_EXPORT_ACROSS_PLASMA_MEMBRANE	GOBP_POTASSIUM_ION_EXPORT_ACROSS_PLASMA_MEMBRANE	15	-0.799397	-2.01949	0.00201613	0.0894537	0.0818129	1108	tags=47%, list=7%, signal=44%	KCNE1/KCNK5/KCND3/KCNQ1/KCNT2/KCNE5/KCNE4
GOBP_POSITIVE_REGULATION_OF_TOLL_LIKE_RECEPTOR_SIGNALING_PATHWAY	GOBP_POSITIVE_REGULATION_OF_TOLL_LIKE_RECEPTOR_SIGNALING_PATHWAY	26	-0.720756	-2.0204	0.00219298	0.0894537	0.0818129	1634	tags=46%, list=10%, signal=42%	NR1H3/PTPN22/TICAM2/PELI1/LTF/IFI35/TLR2/CYBA/TLR1/TLR5/RSAD2/LBP
GOBP_POSITIVE_REGULATION_OF_PHAGOCYTOSIS	GOBP_POSITIVE_REGULATION_OF_PHAGOCYTOSIS	58	-0.609843	-2.02275	0.0021097	0.0894537	0.0818129	1825	tags=36%, list=11%, signal=32%	FCER1G/SIRPA/SIRPB1/PYCARD/CLEC7A/SIRPG/STAP1/C2/IL2RG/FPR2/SLC11A1/IFNG/CYBA/CCL2/C3/IL15RA/TNF/PTX3/PPARG/AZU1/SFTPD
GOMF_AROMATASE_ACTIVITY	GOMF_AROMATASE_ACTIVITY	14	-0.813619	-2.02942	0.00205339	0.0894537	0.0818129	1424	tags=79%, list=9%, signal=72%	CYP4F3/CYP4F12/CYP4F11/CYP2E1/CYP1B1/CYP4F2/CYP3A5/CYP19A1/CYP3A4/CYP3A7/CYP2F1
GOMF_MHC_PROTEIN_BINDING	GOMF_MHC_PROTEIN_BINDING	32	-0.69811	-2.04107	0.0021978	0.0894537	0.0818129	2867	tags=53%, list=18%, signal=44%	ATP5F1A/LILRB1/LILRB2/COL2A1/HLA-E/CLEC7A/CD244/PILRA/TAP2/TAPBP/TAP1/FCRL6/CD8B/KIR3DL2/CD74/LAG3/KIR2DS4
GOCC_ER_TO_GOLGI_TRANSPORT_VESICLE_MEMBRANE	GOCC_ER_TO_GOLGI_TRANSPORT_VESICLE_MEMBRANE	58	-0.615505	-2.04153	0.0021097	0.0894537	0.0818129	1430	tags=34%, list=9%, signal=32%	HLA-E/HLA-C/FOLR1/HLA-B/HLA-H/HLA-A/TGFA/SEC16B/HLA-DRB5/HLA-DQA2/HLA-DPA1/HLA-DPB1/HLA-F/HLA-DQA1/HLA-DQB1/CD59/HLA-DRA/HLA-DRB1/CD74/HLA-DQB2
GOMF_OXIDOREDUCTASE_ACTIVITY_ACTING_ON_PAIRED_DONORS_WITH_INCORPORATION_OR_REDUCTION_OF_MOLECULAR_OXYGEN_REDUCED_FLAVIN_OR_FLAVOPROTEIN_AS_ONE_DONOR_AND_INCORPORATION_OF_ONE_ATOM_OF_OXYGEN	GOMF_OXIDOREDUCTASE_ACTIVITY_ACTING_ON_PAIRED_DONORS_WITH_INCORPORATION_OR_REDUCTION_OF_MOLECULAR_OXYGEN_REDUCED_FLAVIN_OR_FLAVOPROTEIN_AS_ONE_DONOR_AND_INCORPORATION_OF_ONE_ATOM_OF_OXYGEN	22	-0.75707	-2.05006	0.00206612	0.0894537	0.0818129	1424	tags=59%, list=9%, signal=54%	CYP4F3/CYP2D6/CYP4F12/CYP4F11/CYP2E1/CYP1B1/CYP4F2/CYP2A6/CYP3A5/CYP19A1/CYP3A4/CYP3A7/CYP2F1
GOBP_ANTIGEN_PROCESSING_AND_PRESENTATION_OF_ENDOGENOUS_ANTIGEN	GOBP_ANTIGEN_PROCESSING_AND_PRESENTATION_OF_ENDOGENOUS_ANTIGEN	24	-0.743395	-2.05018	0.0021322	0.0894537	0.0818129	1767	tags=62%, list=11%, signal=56%	HLA-E/HLA-C/HFE/HLA-B/ERAP2/TAP2/TAPBP/HLA-H/HLA-A/TAP1/HLA-F/HLA-DRA/HLA-DRB1/CD74/CD1A
GOCC_CLATHRIN_COATED_ENDOCYTIC_VESICLE	GOCC_CLATHRIN_COATED_ENDOCYTIC_VESICLE	49	-0.640105	-2.05569	0.002079	0.0894537	0.0818129	1132	tags=33%, list=7%, signal=30%	HBEGF/FCGR1B/FCGR1A/HLA-DRB5/HLA-DQA2/HLA-DPA1/HLA-DPB1/HLA-DQA1/HLA-DQB1/HLA-DRA/HLA-DRB1/CD74/SFTPD/HLA-DQB2/SFTPB/SH3GL2
GOCC_COPII_COATED_ER_TO_GOLGI_TRANSPORT_VESICLE	GOCC_COPII_COATED_ER_TO_GOLGI_TRANSPORT_VESICLE	89	-0.572279	-2.05928	0.00207039	0.0894537	0.0818129	1518	tags=26%, list=9%, signal=24%	TICAM2/HLA-C/FOLR1/HLA-B/HLA-H/HLA-A/TGFA/SEC16B/HLA-DRB5/HLA-DQA2/HLA-DPA1/HLA-DPB1/HLA-F/HLA-DQA1/HLA-DQB1/CD59/HLA-DRA/HLA-DRB1/CD74/CTSC/SERPINA1/HLA-DQB2/F5
GOMF_ALCOHOL_DEHYDROGENASE_NADPPLUS_ACTIVITY	GOMF_ALCOHOL_DEHYDROGENASE_NADPPLUS_ACTIVITY	16	-0.805054	-2.06684	0.00201613	0.0894537	0.0818129	1568	tags=56%, list=10%, signal=51%	DHRS13/DHRS3/AKR1C2/AKR1C1/AKR1E2/ALDH3A1/ADH4/AKR1C3/RDH12
GOBP_ANTIGEN_PROCESSING_AND_PRESENTATION_OF_ENDOGENOUS_PEPTIDE_ANTIGEN	GOBP_ANTIGEN_PROCESSING_AND_PRESENTATION_OF_ENDOGENOUS_PEPTIDE_ANTIGEN	18	-0.806874	-2.07475	0.00208768	0.0894537	0.0818129	1767	tags=72%, list=11%, signal=64%	HLA-E/HLA-C/HFE/HLA-B/ERAP2/TAP2/TAPBP/HLA-H/HLA-A/TAP1/HLA-F/HLA-DRA/HLA-DRB1
GOBP_CHRONIC_INFLAMMATORY_RESPONSE	GOBP_CHRONIC_INFLAMMATORY_RESPONSE	17	-0.811172	-2.07742	0.002079	0.0894537	0.0818129	445	tags=47%, list=3%, signal=46%	TNFAIP3/TNF/CXCL13/VCAM1/CCL5/GJA1/VNN1/IDO1
GOBP_RESPONSE_TO_MOLECULE_OF_BACTERIAL_ORIGIN	GOBP_RESPONSE_TO_MOLECULE_OF_BACTERIAL_ORIGIN	289	-0.491859	-2.07945	0.00205339	0.0894537	0.0818129	2873	tags=37%, list=18%, signal=31%	TRIM5/SGMS1/LILRB1/MEF2C/IL18/LILRB2/SELE/SCARB1/SRR/B2M/CSF2RB/IRF3/TRIM6/TSPO/RIPK2/PDCD4/CD96/TNFRSF1B/EDNRB/STAR/CX3CR1/IRF5/THBD/HMGB2/CD80/CCL3/ANKRD1/KCNJ8/ZC3H12A/NUGGC/SIRPA/CEBPB/PYCARD/BCL10/NR1H3/GGT1/GJB6/TFPI/PTPN22/EDN1/GNRH1/IRAK2/TICAM2/TNFAIP3/STAP1/NLRP3/DEFA1B/GGT7/ASS1/GGT5/PLCG2/MAOB/HCK/PELI1/GGT3P/CXCL9/TLR6/CX3CL1/EPO/PDCD1LG2/CARD9/LGALS9/FOS/LTF/LYN/CD14/FASLG/GFI1/SLC1…
GOCC_CLATHRIN_COATED_ENDOCYTIC_VESICLE_MEMBRANE	GOCC_CLATHRIN_COATED_ENDOCYTIC_VESICLE_MEMBRANE	34	-0.698037	-2.08814	0.00214133	0.0894537	0.0818129	1132	tags=41%, list=7%, signal=38%	HBEGF/FCGR1B/FCGR1A/HLA-DRB5/HLA-DQA2/HLA-DPA1/HLA-DPB1/HLA-DQA1/HLA-DQB1/HLA-DRA/HLA-DRB1/CD74/HLA-DQB2/SH3GL2
GOBP_NEUTROPHIL_CHEMOTAXIS	GOBP_NEUTROPHIL_CHEMOTAXIS	85	-0.593621	-2.11275	0.00208768	0.0894537	0.0818129	1565	tags=36%, list=10%, signal=33%	DAPK2/ITGB2/CCL3/FCER1G/EDN1/MDK/BST1/CCL3L1/DPEP1/CCL23/CXCL9/CX3CL1/CCL4/CCL24/XCL2/CXCL6/CCL2/CD74/CXCL13/PF4/CXCL8/CCL5/CCL13/CXCL2/CXCL3/CXCL1/CXCL10/CXCL11/CXCL5/CCL25/LBP
GOBP_LYMPHOCYTE_CHEMOTAXIS	GOBP_LYMPHOCYTE_CHEMOTAXIS	45	-0.67086	-2.11529	0.00212314	0.0894537	0.0818129	1408	tags=38%, list=9%, signal=35%	DEFA1B/CYP7B1/CCL3L1/CCL23/CXCL14/CX3CL1/CXCL16/CCL4/CCL24/XCL2/CCL2/CXCL13/CCL5/CCL13/CXCL10/CXCL11/CCL25
GOBP_GRANULOCYTE_CHEMOTAXIS	GOBP_GRANULOCYTE_CHEMOTAXIS	102	-0.579548	-2.12142	0.0021692	0.0894537	0.0818129	1417	tags=35%, list=9%, signal=32%	IL17RC/DAPK2/ITGB2/CCL3/FCER1G/EDN1/MDK/BST1/CCL3L1/DPEP1/CCL23/IL34/CXCL9/CX3CL1/CXCL17/CCL4/CCL24/ADGRE2/XCL2/CXCL6/CCL2/CD74/CXCL13/PF4/CXCL8/CSF1/CCL5/CCL13/CXCL2/CXCL3/CXCL1/CXCL10/CXCL11/CXCL5/CCL25/LBP
GOMF_ANTIGEN_BINDING	GOMF_ANTIGEN_BINDING	50	-0.659919	-2.12701	0.00209644	0.0894537	0.0818129	1860	tags=50%, list=11%, signal=44%	FCN3/SIRPA/HLA-E/SLC7A9/HLA-C/CD209/HLA-B/TAP2/TAPBP/HLA-H/HLA-A/CD40/HLA-DRB5/TAP1/HLA-DPA1/HLA-DPB1/HLA-F/HLA-DQA1/HLA-DQB1/HLA-DRA/HLA-DRB1/JCHAIN/LAG3/CD1A/KIR2DL3
GOMF_MONOOXYGENASE_ACTIVITY	GOMF_MONOOXYGENASE_ACTIVITY	69	-0.627957	-2.14386	0.00213675	0.0894537	0.0818129	1424	tags=33%, list=9%, signal=31%	CYP4F3/CYP2D6/CYP4F12/CYP4F11/CYP7B1/CYP2E1/AKR1C2/CYP1B1/AKR1C1/FMO2/FMO5/CYP4F2/AKR1C3/CYP4F22/CYP2A6/CYP27C1/CYP3A5/CYP19A1/CYP3A4/CYP3A7/NLRP11/CYP2F1/FMO3
GOBP_CELLULAR_RESPONSE_TO_MOLECULE_OF_BACTERIAL_ORIGIN	GOBP_CELLULAR_RESPONSE_TO_MOLECULE_OF_BACTERIAL_ORIGIN	176	-0.541674	-2.15649	0.00205339	0.0894537	0.0818129	2873	tags=40%, list=18%, signal=33%	TRIM5/SGMS1/LILRB1/MEF2C/IL18/LILRB2/SCARB1/IRF3/TSPO/RIPK2/PDCD4/TNFRSF1B/EDNRB/STAR/CX3CR1/HMGB2/CD80/CCL3/ANKRD1/ZC3H12A/NUGGC/SIRPA/CEBPB/PYCARD/BCL10/NR1H3/TFPI/PTPN22/IRAK2/TICAM2/TNFAIP3/STAP1/NLRP3/DEFA1B/ASS1/HCK/CXCL9/TLR6/CX3CL1/PDCD1LG2/LTF/LYN/CD14/GFI1/ICAM1/TLR2/CD40/CXCL6/TLR1/CASP1/CCL2/TNIP3/NLRP7/CARD16/IL6/TNF/CXCL13/PF4/CXCL8/CMPK2/CCL5/CD274/CXCL2/CXCL3/CXCL1/BPI/CXCL10/CXCL…
GOBP_RESPONSE_TO_CHEMOKINE	GOBP_RESPONSE_TO_CHEMOKINE	82	-0.61241	-2.16167	0.00212314	0.0894537	0.0818129	2191	tags=40%, list=13%, signal=35%	CX3CR1/LOX/PTK2B/ACKR1/CCL3/CXCR6/ZC3H12A/EDN1/CCL3L1/CCL23/CXCL9/CX3CL1/CCR9/CCL4/CCL24/XCL2/CXCL6/CXCR4/CCL2/FOXC1/CXCL13/PF4/CXCL8/ACKR4/CCL5/CCL13/CXCL2/CXCL3/CXCL1/CXCL10/CXCL11/CXCL5/CCL25
GOBP_RETINOL_METABOLIC_PROCESS	GOBP_RETINOL_METABOLIC_PROCESS	35	-0.716019	-2.16827	0.00210526	0.0894537	0.0818129	1568	tags=46%, list=10%, signal=41%	DHRS13/CYP2D6/DHRS3/CYP1B1/RDH5/BCO1/ADH4/DGAT2/AKR1C3/ADH6/CYP27C1/CYP3A5/RDH12/CYP3A4/RBP4/CYP3A7
GOBP_POSITIVE_REGULATION_OF_PATTERN_RECOGNITION_RECEPTOR_SIGNALING_PATHWAY	GOBP_POSITIVE_REGULATION_OF_PATTERN_RECOGNITION_RECEPTOR_SIGNALING_PATHWAY	40	-0.709449	-2.17682	0.0021692	0.0894537	0.0818129	1634	tags=40%, list=10%, signal=36%	NR1H3/PTPN22/TICAM2/DHX58/PELI1/LTF/IFI35/SLC15A3/TLR2/CYBA/TLR1/TLR5/RSAD2/TRIM15/SLC46A2/LBP
GOMF_CYTOKINE_ACTIVITY	GOMF_CYTOKINE_ACTIVITY	161	-0.556327	-2.18231	0.00210526	0.0894537	0.0818129	1270	tags=32%, list=8%, signal=30%	CCL3L1/WNT2B/SPP1/CCL23/IL34/WNT4/CXCL9/CXCL14/CX3CL1/EPO/CXCL16/FASLG/CCL4/CCL24/XCL2/IFNG/TNFSF13B/CXCL6/IL7/WNT6/IL12A/TNFSF15/CCL2/INHBE/SECTM1/IL6/IL32/TNF/WNT16/IL1RN/CXCL13/PF4/CXCL8/CSF1/VSTM1/CCL5/GREM2/GDF10/CCL13/CXCL2/CXCL3/CXCL1/CXCL10/LEFTY1/BMP5/CXCL11/LEFTY2/CXCL5/CCL25/IL17B/FAM3D/SCGB3A1
GOMF_PEPTIDE_ANTIGEN_BINDING	GOMF_PEPTIDE_ANTIGEN_BINDING	23	-0.80458	-2.19252	0.00209644	0.0894537	0.0818129	1767	tags=78%, list=11%, signal=70%	HLA-E/SLC7A9/HLA-C/CD209/HLA-B/TAP2/TAPBP/HLA-H/HLA-A/HLA-DRB5/TAP1/HLA-DPA1/HLA-DPB1/HLA-F/HLA-DQA1/HLA-DQB1/HLA-DRA/HLA-DRB1
GOMF_CXCR_CHEMOKINE_RECEPTOR_BINDING	GOMF_CXCR_CHEMOKINE_RECEPTOR_BINDING	17	-0.85882	-2.19945	0.002079	0.0894537	0.0818129	1086	tags=71%, list=7%, signal=66%	CXCL9/CX3CL1/CXCL6/CXCL13/PF4/CXCL8/CXCL2/CXCL3/CXCL1/CXCL10/CXCL11/CXCL5
GOBP_ANTIMICROBIAL_HUMORAL_IMMUNE_RESPONSE_MEDIATED_BY_ANTIMICROBIAL_PEPTIDE	GOBP_ANTIMICROBIAL_HUMORAL_IMMUNE_RESPONSE_MEDIATED_BY_ANTIMICROBIAL_PEPTIDE	47	-0.692169	-2.20134	0.00209644	0.0894537	0.0818129	1795	tags=47%, list=11%, signal=42%	PGC/RNASE6/RPL39/DEFA1B/H2BC6/ANG/CXCL9/CXCL14/LTF/CXCL6/CXCL13/PF4/CXCL8/GNLY/H2BC11/CCL13/CXCL2/CXCL3/CXCL1/CXCL10/CXCL11/CXCL5
GOCC_LUMENAL_SIDE_OF_MEMBRANE	GOCC_LUMENAL_SIDE_OF_MEMBRANE	32	-0.77865	-2.27654	0.0021978	0.0894537	0.0818129	1767	tags=53%, list=11%, signal=47%	HLA-E/HLA-C/HLA-B/TAPBP/HLA-H/HLA-A/HLA-DRB5/HLA-DQA2/HLA-DPA1/HLA-DPB1/HLA-F/HLA-DQA1/HLA-DQB1/HLA-DRA/HLA-DRB1/CD74/HLA-DQB2
GOBP_HUMORAL_IMMUNE_RESPONSE	GOBP_HUMORAL_IMMUNE_RESPONSE	175	-0.573805	-2.28467	0.00203252	0.0894537	0.0818129	1930	tags=41%, list=12%, signal=37%	BCL2/C1RL/FCN3/PGC/SERPING1/HLA-E/EBI3/RNASE6/RPL39/VSIG4/DEFA1B/BST1/H2BC6/C1QB/CD83/C1QC/CFH/CFB/ANG/PSMB10/C2/CXCL9/CXCL14/HLA-A/C1R/A2M/GATA6/LTF/SLC11A1/LEAP2/IFNG/C1QA/CXCL6/IL7/CFD/C1S/ALOX5/PI3/CLU/CFI/CCL2/SUSD4/C3/HLA-DQB1/CD59/IL6/TNF/HLA-DRB1/PDCD1/CXCL13/PF4/CXCL8/JCHAIN/GNLY/TF/TREM1/H2BC11/AZU1/CCL13/SLPI/CR1L/CXCL2/PGLYRP2/CXCL3/ITLN1/CXCL1/SFTPD/BPI/CXCL10/CXCL11/PRSS3/CXCL5
GOBP_INTERFERON_GAMMA_MEDIATED_SIGNALING_PATHWAY	GOBP_INTERFERON_GAMMA_MEDIATED_SIGNALING_PATHWAY	85	-0.644323	-2.2932	0.00208768	0.0894537	0.0818129	3444	tags=68%, list=21%, signal=54%	SP100/PTPN2/NR1H2/PARP9/IRF2/IRF8/CAMK2A/IFNGR2/OAS3/PARP14/TRIM5/B2M/IRF3/TRIM34/IRF5/TP53/TRIM38/SOCS3/NCAM1/HLA-E/NR1H3/TRIM21/SOCS1/OAS1/HLA-C/PML/IRF1/OAS2/HCK/HLA-B/FCGR1B/HLA-H/HLA-A/NMI/FCGR1A/GBP2/ICAM1/IFNG/MID1/HLA-DRB5/HLA-DQA2/HLA-DPA1/HLA-DPB1/HLA-F/HLA-DQA1/HLA-DQB1/CD44/GBP1/HLA-DRA/TRIM22/CIITA/JAK2/HLA-DRB1/CAMK2B/OASL/VCAM1/PPARG/HLA-DQB2
GOCC_MHC_PROTEIN_COMPLEX	GOCC_MHC_PROTEIN_COMPLEX	23	-0.853691	-2.32635	0.00209644	0.0894537	0.0818129	1767	tags=87%, list=11%, signal=78%	HLA-E/HLA-C/HLA-B/HLA-DMB/HLA-H/HLA-A/HLA-DRB5/HLA-DQA2/HLA-DPA1/HLA-DPB1/HLA-F/HLA-DQA1/HLA-DQB1/HLA-DMA/HLA-DRA/HLA-DOA/HLA-DRB1/CD74/HLA-DOB/HLA-DQB2
GOCC_MHC_CLASS_II_PROTEIN_COMPLEX	GOCC_MHC_CLASS_II_PROTEIN_COMPLEX	14	-0.93381	-2.32921	0.00205339	0.0894537	0.0818129	1089	tags=100%, list=7%, signal=93%	HLA-DRB5/HLA-DQA2/HLA-DPA1/HLA-DPB1/HLA-DQA1/HLA-DQB1/HLA-DMA/HLA-DRA/HLA-DOA/HLA-DRB1/CD74/HLA-DOB/HLA-DQB2
GOCC_LUMENAL_SIDE_OF_ENDOPLASMIC_RETICULUM_MEMBRANE	GOCC_LUMENAL_SIDE_OF_ENDOPLASMIC_RETICULUM_MEMBRANE	26	-0.832899	-2.33476	0.00219298	0.0894537	0.0818129	1767	tags=65%, list=11%, signal=58%	HLA-E/HLA-C/HLA-B/TAPBP/HLA-H/HLA-A/HLA-DRB5/HLA-DQA2/HLA-DPA1/HLA-DPB1/HLA-F/HLA-DQA1/HLA-DQB1/HLA-DRA/HLA-DRB1/CD74/HLA-DQB2
GOMF_CHEMOKINE_RECEPTOR_BINDING	GOMF_CHEMOKINE_RECEPTOR_BINDING	44	-0.760352	-2.3839	0.00214133	0.0894537	0.0818129	1270	tags=52%, list=8%, signal=48%	CCL3L1/CCL23/CXCL9/CXCL14/CX3CL1/CXCL16/CCL4/CCL24/XCL2/CXCL6/CCL2/CXCL13/PF4/CXCL8/CCL5/CCL13/CXCL2/CXCL3/CXCL1/CXCL10/CXCL11/CXCL5/CCL25
GOBP_ANTIMICROBIAL_HUMORAL_RESPONSE	GOBP_ANTIMICROBIAL_HUMORAL_RESPONSE	79	-0.675636	-2.39134	0.002079	0.0894537	0.0818129	1795	tags=48%, list=11%, signal=43%	PGC/HLA-E/RNASE6/RPL39/DEFA1B/H2BC6/ANG/CXCL9/CXCL14/HLA-A/GATA6/LTF/SLC11A1/LEAP2/CXCL6/PI3/CLU/CXCL13/PF4/CXCL8/JCHAIN/GNLY/TF/H2BC11/AZU1/CCL13/SLPI/CXCL2/PGLYRP2/CXCL3/ITLN1/CXCL1/SFTPD/BPI/CXCL10/CXCL11/PRSS3/CXCL5
GOMF_CHEMOKINE_ACTIVITY	GOMF_CHEMOKINE_ACTIVITY	34	-0.812319	-2.43001	0.00214133	0.0894537	0.0818129	1270	tags=68%, list=8%, signal=62%	CCL3L1/CCL23/CXCL9/CXCL14/CX3CL1/CXCL16/CCL4/CCL24/XCL2/CXCL6/CCL2/CXCL13/PF4/CXCL8/CCL5/CCL13/CXCL2/CXCL3/CXCL1/CXCL10/CXCL11/CXCL5/CCL25
GOBP_RESPONSE_TO_INTERFERON_GAMMA	GOBP_RESPONSE_TO_INTERFERON_GAMMA	173	-0.621829	-2.47352	0.00204082	0.0894537	0.0818129	2201	tags=47%, list=14%, signal=41%	STAR/TRIM34/IRF5/CCL3/TP53/TRIM38/SOCS3/RPL13A/NCAM1/SIRPA/HLA-E/NR1H3/TRIM21/SOCS1/EDN1/OAS1/HLA-C/PML/IRF1/ASS1/BST2/CCL3L1/IFITM3/IFITM1/OAS2/MEFV/CD58/HCK/HLA-B/CCL23/CX3CL1/FCGR1B/HLA-H/HLA-A/NMI/LGALS9/CXCL16/FCGR1A/KYNU/FASLG/CCL4/SLC11A1/GBP2/CCL24/XCL2/ICAM1/TLR2/IFNG/CD40/MID1/HLA-DRB5/HLA-DQA2/CASP1/HLA-DPA1/HLA-DPB1/GBP3/IL12RB1/GBP7/HLA-F/CCL2/HLA-DQA1/HLA-DQB1/CD44/GBP1/HLA-DRA/TRIM…

## Sheet: ST.3
Supplementary Table 3. Significantly differently expressed genes between chromothripsis and non-chromothripsis groups
genes	logFC	logCPM	F	PValue	FDR
ACSBG1	-2.81803	0.620704	45.9339	2.77491e-10	4.50646e-06
KLHDC7B	-2.39438	4.50095	38.7793	4.74068e-09	3.84943e-05
BEST2	1.23324	-2.02351	37.0121	9.73592e-09	5.27038e-05
FGF17	1.57201	-0.360249	36.0952	1.41854e-08	5.33904e-05
MIEN1	1.50147	6.92839	35.7376	1.64379e-08	5.33904e-05
TRIM55	-2.54654	0.258918	33.8631	3.57858e-08	9.68603e-05
FMO3	-3.17646	4.24528	33.2559	4.6131e-08	0.000107024
ERBB2	1.69359	9.83605	31.9962	7.83736e-08	0.000159098
STARD3	1.29109	6.53657	30.6805	1.36957e-07	0.000247132
ATP8B4	-1.29332	2.10941	28.8196	3.0412e-07	0.000387852
SULT1B1	-1.49604	0.669517	28.6955	3.20857e-07	0.000387852
MYLPF	1.5338	-0.422065	28.6676	3.24745e-07	0.000387852
HS3ST5	-2.04584	-0.373297	28.614	3.32337e-07	0.000387852
CYP3A7	-1.89349	-0.734491	28.6	3.34355e-07	0.000387852
TCAP	1.65857	0.0654533	27.8263	4.67459e-07	0.000506102
TCHH	1.44882	0.559092	26.4225	8.62565e-07	0.000875504
NLRP11	-2.09977	0.168684	26.2368	9.35798e-07	0.000893962
BCL2L14	-1.46906	2.23634	26.0417	1.01954e-06	0.000919852
SLC14A2	-2.25747	1.2842	25.6526	1.21002e-06	0.00097287
ALDOB	-2.16597	4.06586	25.6402	1.21667e-06	0.00097287
JPH3	1.98572	0.911343	25.5644	1.25802e-06	0.00097287
PGAP3	1.3891	6.76563	25.3943	1.35614e-06	0.00100108
SLC34A3	1.35958	-0.0737885	24.3274	2.17646e-06	0.00153677
ITGB1BP2	-1.02436	-0.807052	23.9386	2.58821e-06	0.00169432
SIAH3	1.1937	-0.14311	23.9213	2.60826e-06	0.00169432
PDIA2	-2.7919	3.0275	22.3238	5.34434e-06	0.00309972
IL1R2	-1.92287	3.22176	22.2044	5.64063e-06	0.00315875
C11orf16	-1.61692	-0.116634	21.553	7.57814e-06	0.00392843
IL17B	-2.10572	-0.0394411	21.5408	7.62032e-06	0.00392843
SLC6A10P	1.64186	2.58972	21.4386	7.98265e-06	0.00392843
RLN2	-1.45742	0.522086	21.0232	9.64573e-06	0.00447562
HTR2A	-1.24773	-0.903331	20.9027	1.01913e-05	0.00459739
KIR2DL3	-1.08698	-1.84747	20.842	1.04776e-05	0.00459883
ADGRV1	1.72963	3.75038	20.5163	1.21615e-05	0.00519744
SLC6A4	-2.15075	2.59712	20.4193	1.27138e-05	0.00529416
NEFM	1.94147	0.146148	20.1873	1.41421e-05	0.00560164
PRPH2	1.28201	0.166969	19.6716	1.79302e-05	0.00668401
SLC6A17	-1.54097	1.87343	19.6698	1.79459e-05	0.00668401
GBP1P1	-1.34262	0.880028	19.627	1.83034e-05	0.00668401
KCNMB2	-1.83347	0.978217	19.599	1.85416e-05	0.00668401
CYSRT1	1.20641	0.712645	19.5538	1.89325e-05	0.00668401
CYP19A1	-1.34431	-0.650034	19.447	1.98891e-05	0.0068723
MEG3	1.43062	2.24221	19.3146	2.11446e-05	0.00707241
LOC285593	1.50891	-0.260962	19.2948	2.13392e-05	0.00707241
TCEAL2	-2.14744	2.06783	19.2388	2.18997e-05	0.0070937
RBP4	-1.88021	2.96307	19.2019	2.2277e-05	0.0070937
CYP2F1	-2.21507	0.0604415	19.1515	2.28032e-05	0.0071216
BAGE2	1.7267	-0.586919	19.0372	2.40428e-05	0.00715432
PNMT	1.93591	2.01078	19.0229	2.42036e-05	0.00715432
UBD	-1.80171	6.72732	19.0058	2.43954e-05	0.00715432
F5	-1.70215	3.7759	18.9817	2.46701e-05	0.00715432
NDNF	1.30557	3.65926	18.934	2.5222e-05	0.00718605
IDO1	-1.96935	5.79874	18.7158	2.79122e-05	0.00781542
LAMP3	-1.32872	5.41227	18.3577	3.29747e-05	0.00877883
ZSCAN10	1.11491	-2.00149	18.1722	3.59568e-05	0.00926886
GPR83	-1.45405	0.0199446	18.1361	3.65679e-05	0.0092791
RNF126P1	1.06771	-0.809061	18.0881	3.73976e-05	0.00934278
PLA2G2F	-1.36213	-1.2879	18.0556	3.79694e-05	0.00934278
MIR3667HG	1.01877	-1.62046	17.9969	3.90248e-05	0.00945915
MYO1H	-1.19446	-0.799425	17.926	4.03417e-05	0.00963455
TAC3	-1.57502	-0.477405	17.7446	4.39187e-05	0.0101891
LINC00689	2.28676	1.42613	17.6569	4.57619e-05	0.0102198
INSYN2A	-1.71904	1.82454	17.6555	4.57915e-05	0.0102198
HLA-DOB	-1.13878	2.4032	17.5967	4.70724e-05	0.0102198
CHRNB4	-1.11015	-0.857435	17.5697	4.76741e-05	0.0102198
KCNE4	-1.38422	4.44438	17.5518	4.80752e-05	0.0102198
SLC46A2	-1.31212	1.79109	17.535	4.84561e-05	0.0102198
FAM3D	-2.37193	4.04944	17.4103	5.13786e-05	0.0106973
SH3GL2	-1.70111	0.553465	17.2023	5.66619e-05	0.0110866
COLCA1	-1.503	2.87042	17.1158	5.90184e-05	0.0114102
KCNJ12	1.45688	2.56345	17.0428	6.10828e-05	0.0115356
CCL25	-1.94587	3.78327	17.0427	6.10874e-05	0.0115356
KCTD14	-1.41165	4.53168	16.9175	6.48036e-05	0.0120967
SLC18A2	-1.5321	0.637435	16.664	7.30512e-05	0.0131817
PRSS35	1.47226	0.670659	16.5793	7.60381e-05	0.0134514
CPLX3	-1.26073	-1.29119	16.5243	7.80447e-05	0.0136285
TESC	-1.52092	5.03776	16.491	7.92865e-05	0.013698
TCL6	1.25237	-0.165342	16.3715	8.391e-05	0.0141948
VNN1	-1.86629	5.3897	16.3057	8.65705e-05	0.0143853
PIRT	-1.07585	-1.90367	16.2777	8.77292e-05	0.0143911
LINC01554	-1.30465	-0.534733	16.2186	9.02257e-05	0.0146527
PRSS3	-1.62591	4.89058	16.0742	9.6634e-05	0.0154
AQP4	-1.43855	3.91653	16.0723	9.6724e-05	0.0154
HMGA2	2.01891	4.62294	15.9997	0.00010012	0.0157859
GPR55	-1.35833	0.566679	15.8436	0.000107849	0.0166295
SLC25A18	1.40492	0.536903	15.791	0.00011059	0.0166295
C11orf87	1.9751	-0.724145	15.6536	0.000118085	0.0174196
TACR1	-1.44585	1.70391	15.6324	0.000119285	0.0174196
CXCL11	-1.55588	4.18516	15.5989	0.000121208	0.0174196
SHBG	1.05809	-1.07321	15.5556	0.000123741	0.0176004
LRRN4	1.89498	2.24115	15.5406	0.000124633	0.0176004
TRIM67	-1.90324	1.40806	15.422	0.000131905	0.0184667
CRYM	1.51092	2.57471	15.3604	0.000135857	0.0187093
PNPLA1	-1.30403	-1.17811	15.335	0.000137516	0.0187093
CYP3A4	-1.59104	2.37781	15.2671	0.000142061	0.0187093
CR1L	-1.05773	-1.0483	15.2512	0.000143151	0.0187093
SFTPB	-1.67924	11.0484	15.2399	0.000143928	0.0187093
SCGB3A1	-2.40988	4.42258	15.1789	0.000148196	0.0189834
ZFP57	-1.3774	0.285377	15.1417	0.000150865	0.0189927
KIR2DS4	-1.15276	-1.39944	14.9649	0.000164239	0.0202058
AGTR1	-1.58993	2.55905	14.9102	0.000168611	0.0204347
LOC100130449	1.27425	1.66749	14.8328	0.000175004	0.020859
UPK2	1.1911	0.340575	14.7562	0.00018158	0.0212148
DIRAS3	-1.13171	1.79808	14.709	0.000185762	0.0214899
TNNT3	1.6669	0.181393	14.6998	0.000186581	0.0214899
CKM	1.58029	-0.0628386	14.6447	0.000191604	0.0218052
BHLHE22	-1.1157	0.992483	14.6404	0.000192004	0.0218052
C2orf88	-1.07807	5.17416	14.6163	0.000194251	0.0218296
CDHR3	-1.2731	2.35926	14.6012	0.000195671	0.0218296
HLA-DQB2	-1.32202	5.01239	14.5807	0.000197611	0.0218296
FAM20A	-1.01105	4.92134	14.5668	0.00019894	0.0218296
KCNQ3	1.05738	0.868628	14.5451	0.00020103	0.0219109
CERS3	1.37361	-0.993723	14.4731	0.000208149	0.0223864
LEFTY2	-1.68389	0.968727	14.4588	0.000209584	0.0223924
CASP5	-1.11792	-0.36704	14.3397	0.000222002	0.0234112
PADI3	2.56765	2.80031	14.1546	0.000242806	0.0251157
AMY2A	-1.18028	-0.716634	14.1268	0.000246106	0.0252374
BATF2	-1.02033	3.85392	14.1078	0.000248378	0.0252374
PCDHGA5	1.13438	0.675163	14.1056	0.000248644	0.0252374
DIP2C-AS1	-1.12901	0.653089	13.8934	0.000275604	0.0271261
SLC1A1	-1.19931	4.77754	13.8329	0.000283831	0.0276013
PCP4L1	-1.79723	2.71061	13.8037	0.000287885	0.0276642
TEX14	1.19797	0.524721	13.7788	0.000291392	0.0276722
SLC12A3	1.27606	-0.155546	13.7669	0.00029308	0.0276722
VSIG8	1.2408	-0.994716	13.7246	0.000299177	0.0280846
TARP	1.86537	1.29368	13.488	0.000335726	0.03029
KRT1	1.48196	-0.895776	13.3817	0.000353602	0.0312866
WNT7A	1.8152	3.61385	13.3655	0.000356413	0.0312873
LRFN2	1.00418	-0.714334	13.3267	0.000363228	0.0312959
PRR11	1.30634	4.33341	13.3073	0.000366696	0.0312959
SLC26A9	-1.53284	4.04647	13.2889	0.000370001	0.0312959
ANKRD40CL	-1.22871	-0.484539	13.1804	0.000390156	0.0320497
FGFBP3	1.0054	1.7259	13.1673	0.000392663	0.0320497
NKAIN1	1.48994	3.38402	13.167	0.000392727	0.0320497
PTGFR	-1.29419	1.59603	13.1392	0.000398106	0.0323262
NOTUM	2.37405	5.73801	13.0808	0.000409664	0.0327731
DPEP3	2.01137	1.45882	13.0326	0.000419456	0.0331991
PRSS12	-1.59059	3.73631	12.9802	0.000430369	0.0337214
AK5	-1.19003	1.96924	12.8205	0.00046544	0.0348956
CXCL10	-1.3686	6.191	12.7734	0.000476338	0.035485
GDPD3	1.27136	2.76552	12.7361	0.000485155	0.0359768
CXCL5	-1.94294	4.3224	12.7248	0.00048785	0.0360122
KLRG2	1.12073	1.8425	12.6333	0.000510317	0.0362375
ANKRD35	-1.33143	2.76139	12.6157	0.000514752	0.0362375
SYCE1	2.52117	0.00811454	12.605	0.000517485	0.0362375
ADGRD1	1.32027	3.02082	12.5537	0.000530708	0.0368321
HOGA1	1.07256	1.12325	12.5161	0.000540637	0.0370461
WFIKKN2	1.46205	-0.594327	12.4737	0.000552073	0.0376708
TREML2	1.249	0.817944	12.3128	0.000597689	0.0396453
BTNL3	-1.19197	0.318937	12.2439	0.000618374	0.0403309
HDC	-2.40894	4.44863	12.1406	0.000650793	0.0413845
CXCL3	-1.14448	2.49331	12.1122	0.000660011	0.0413845
FGFBP2	-1.38796	1.15715	12.0543	0.000679204	0.0422616
CAPN14	1.15082	-0.475494	11.999	0.000698084	0.0430578
PKIA	1.4138	2.78247	11.9287	0.00072282	0.0439648
MYO1A	-1.34966	3.49902	11.91	0.000729578	0.0442102
CHST4	-1.48762	1.84251	11.7718	0.00078139	0.0459132
KCNE5	-1.15278	-0.4625	11.7674	0.000783126	0.0459132
UPK1A	1.6128	0.485151	11.7571	0.000787109	0.0459808
FAM166B	-1.32531	1.93711	11.6963	0.000811295	0.0467214
C20orf204	1.07264	2.09641	11.6664	0.000823427	0.0468462
SOX15	1.36977	1.92156	11.6004	0.000850954	0.048019
KNDC1	1.66438	2.55592	11.5965	0.000852582	0.048019
BPI	-1.29387	0.202808	11.5843	0.000857805	0.048019
TRIM7	-1.08021	1.33386	11.5731	0.000862598	0.048019
KEL	-1.19348	-0.122267	11.511	0.000889721	0.0489799
ARX	2.02713	1.28183	11.4724	0.000907008	0.0494811
GCNT3	-1.31596	4.86718	11.4624	0.000911505	0.0495078
ALKAL2	-1.42026	1.26736	11.4532	0.000915699	0.0495698
GNAO1	-1.22995	2.78531	11.4132	0.000934186	0.0499118

## Sheet: ST.4
Supplementary Table 4. Wilcoxon test for immune-related indexes and immune-related scores between chromothripsis and non-chromothripsis groups
	statistic	p	M_CHP	M_Non-CHP	Diff	adjp
Leukocyte_Fraction	2704	0.952443	0.144286	0.14379	0.000496074	0.98675
Stromal_Fraction	1961.5	0.183739	0.32	0.29	0.03	0.338628
Intratumor_Heterogeneity	1927	0.138126	0.165	0.1	0.065	0.328048
TIL_Regiol_Fraction	2007	0.151407	2.13361	4.46356	-2.32995	0.328048
Proliferation	2985	0.175551	0.4617	0.6157	-0.154	0.338628
Wound_Healing	3164.5	0.0393602	0.10175	0.1785	-0.07675	0.16254
Macrophage_Regulation	2284.5	0.162755	-0.03715	-0.21195	0.1748	0.33853
Lymphocyte_Infiltration_Signature_Score	2640.5	1	-0.10745	-0.2272	0.11975	1
IFNgamma_Response	2862	0.383786	0.189	0.31905	-0.13005	0.554358
TGFbeta_Response	1859.5	0.00216236	0.18625	-0.0115	0.19775	0.025108
SNV_Neoantigens	1448	0.31975	30.5	25	5.5	0.503741
Indel_Neoantigens	1176	0.717738	15	21.5	-6.5	0.848236
Silent_Mutation_Rate	2420	0.943374	0.522917	0.588019	-0.0651024	0.98675
Nonsilent_Mutation_Rate	2491	0.824744	1.81971	1.66125	0.158466	0.925679
Number_of_Segments	1961	0.0067496	284	185.5	98.5	0.0438724
Fraction_Altered	2481	0.503566	0.694714	0.634149	0.0605656	0.671421
Aneuploidy_Score	1849	0.00362591	11	8	3	0.0269353
Homologous_Recombition_Defects	2272.5	0.184697	32	25	7	0.338628
BCR_Evenness	921	0.836671	0.868019	0.835635	0.0323838	0.925679
BCR_Shannon	1296	0.276849	2.28377	2.58832	-0.304547	0.44988
BCR_Richness	1272	0.361955	15	22	-7	0.537761
TCR_Shannon	1677.5	0.477758	2.56495	2.92401	-0.35906	0.671421
TCR_Richness	1814.5	0.18885	13	24.5	-11.5	0.338628
TCR_Evenness	977	0.00352217	0.980795	0.965547	0.0152482	0.0269353
CTA_Score	2642	0.550807	2.38765	2.73864	-0.350989	0.716048
CHPsigP	1367	1.95069e-07	0.176349	-0.0748787	0.251228	5.07179e-06
CHPsigN	4051	3.06627e-07	-0.11665	0.15294	-0.269589	5.31487e-06
CHPscore	995	3.23821e-11	0.20843	-0.172895	0.381325	1.68387e-09
CTLscore	2757	0.888312	5.13269	5.16028	-0.027592	0.962338
IFNgamma	2974	0.329369	7.62819	7.52909	0.0990956	0.503741
DCscore	2203	0.0468867	5.26161	4.9715	0.290102	0.16254
FTRscore	2044	0.00934679	10.4718	10.1577	0.314115	0.0537329
TIDEscore	2838	0.651196	-0.617332	-0.488527	-0.128805	0.809677
B_cells	2898	0.494631	-0.028655	-0.0276864	-0.000968645	0.671421
Cytotoxic_cells	3279	0.0316404	-0.3256	-0.296356	-0.0292442	0.149573
Dendritic_cells	2231	0.0601643	0.0996428	0.0849806	0.0146622	0.195534
Eosinophils	2399	0.217509	-0.115732	-0.122125	0.00639293	0.364854
Macrophages	2322	0.126153	0.277814	0.271249	0.00656528	0.327998
Mast_cells	2238	0.063932	0.125807	0.115431	0.0103759	0.195557
NK_cells	2320	0.124258	0.0753689	0.0690747	0.00629418	0.327998
Neutrophils	1931	0.00241423	0.00020284	-0.0239488	0.0241516	0.025108
T_cells_CD4	2823	0.693296	0.2792	0.277152	0.00204811	0.838404
T_cells_CD8	2709	0.967774	0.150749	0.151414	-0.000665365	0.98675
T_cells_gamma_delta	2837	0.65397	0.141837	0.14889	-0.00705292	0.809677
T_regulatory_cells	2346	0.150688	-0.154435	-0.18235	0.027915	0.328048
Macrophages_M1	2388	0.202131	0.190385	0.184129	0.00625592	0.350361
Macrophages_M2	2252	0.0720524	0.227096	0.21623	0.010866	0.208151
Endothelial	2775	0.833903	0.327841	0.327171	0.000670001	0.925679
Fibroblasts	2198	0.0447964	0.302153	0.296588	0.00556492	0.16254
Monocytes	2053	0.0103333	0.188382	0.174867	0.0135152	0.0537329
Plasma_cells	3246	0.0431814	0.129473	0.137826	-0.00835274	0.16254
Immune_Score	2335	0.139025	0.218258	0.214533	0.00372495	0.328048

## Sheet: ST.5
Supplementary Table 5. Wilcoxon test for abundance of immune cells and immune-related scores between high and low CHP score groups in each cancer type
	statistic	p	M_High	M_Low	Diff	adjp
BRCA.CTLscore	78491	8.60295e-40	5.04229	5.66595	0.623661	2.06471e-38
BRCA.IFNgamma	80447	1.25243e-37	7.31481	8.28929	0.974478	1.00195e-36
BRCA.DCscore	117342	1.67907e-08	5.72021	5.98988	0.269672	2.68652e-08
BRCA.FTRscore	142538	0.459445	10.6119	10.6334	0.0214781	0.459445
BRCA.TIDEscore	124127	1.5461e-05	-0.890695	-0.648297	0.242398	2.06147e-05
BRCA.B_cells	114469	5.60389e-10	-0.0399071	-0.0335141	0.00639303	9.60667e-10
BRCA.Cytotoxic_cells	79005	3.22946e-39	-0.334725	-0.267118	0.0676068	3.87535e-38
BRCA.Dendritic_cells	95361	3.43986e-23	0.0956891	0.120549	0.0248603	1.17938e-22
BRCA.Eosinophils	126627	0.000125265	-0.105556	-0.0966573	0.00889855	0.000158229
BRCA.Macrophages	114366	4.9328e-10	0.277227	0.287021	0.00979374	9.1067e-10
BRCA.Mast_cells	136594	0.0579213	0.132507	0.135808	0.00330104	0.0631868
BRCA.NK_cells	91462	1.29449e-26	0.0783168	0.0911235	0.0128067	5.17798e-26
BRCA.Neutrophils	89639	2.66664e-28	-0.00187439	0.0173054	0.0191798	1.59998e-27
BRCA.T_cells_CD4	108514	1.84103e-13	0.27853	0.28302	0.00449037	4.0168e-13
BRCA.T_cells_CD8	122720	4.31138e-06	0.153034	0.157337	0.00430231	6.08665e-06
BRCA.T_cells_gamma_delta	120075	3.21445e-07	0.123439	0.137611	0.0141719	4.82167e-07
BRCA.T_regulatory_cells	91152	6.74836e-27	-0.158298	-0.119213	0.039085	3.23921e-26
BRCA.Macrophages_M1	100763	7.44825e-19	0.190348	0.214051	0.0237033	1.9862e-18
BRCA.Macrophages_M2	110505	3.11428e-12	0.227285	0.24193	0.0146444	6.22856e-12
BRCA.Endothelial	134145	0.0176539	0.32253	0.324959	0.00242916	0.0201759
BRCA.Fibroblasts	161298	0.00361191	0.314984	0.309826	-0.00515835	0.0043343
BRCA.Monocytes	95560	5.06615e-23	0.188586	0.204118	0.0155321	1.51984e-22
BRCA.Plasma_cells	153875	0.142675	0.127897	0.127141	-0.000756815	0.148878
BRCA.Immune_Score	101230	1.67716e-18	0.216887	0.22268	0.00579294	4.02519e-18
LUAD.CTLscore	4764	2.77443e-13	5.28401	5.99213	0.708121	8.3233e-13
LUAD.IFNgamma	4197	3.61262e-16	7.91976	9.06493	1.14517	1.73406e-15
LUAD.DCscore	5116	1.20405e-11	5.35165	5.84388	0.492234	2.22287e-11
LUAD.FTRscore	6574	4.13728e-06	10.3839	10.8083	0.42434	6.20593e-06
LUAD.TIDEscore	5698	3.39273e-09	0.0621026	0.81173	0.749627	5.8161e-09
LUAD.B_cells	7389	0.000703093	-0.039616	-0.0312289	0.00838712	0.000803535
LUAD.Cytotoxic_cells	5027	4.76139e-12	-0.270246	-0.185642	0.0846045	9.52278e-12
LUAD.Dendritic_cells	3681	4.63063e-19	0.113711	0.165987	0.0522764	1.11135e-17
LUAD.Eosinophils	6782	1.75463e-05	-0.090265	-0.0724204	0.0178446	2.47713e-05
LUAD.Macrophages	4154	2.12085e-16	0.282779	0.318436	0.0356574	1.27251e-15
LUAD.Mast_cells	6077	8.99707e-08	0.123249	0.138921	0.0156722	1.43953e-07
LUAD.NK_cells	4980	2.89687e-12	0.0744906	0.09439	0.0198993	6.32044e-12
LUAD.Neutrophils	4894	1.15245e-12	0.030864	0.0661235	0.0352595	2.76588e-12
LUAD.T_cells_CD4	7402	0.000754485	0.274563	0.281217	0.00665354	0.000823075
LUAD.T_cells_CD8	7099	0.000132882	0.151905	0.162318	0.0104126	0.000177176
LUAD.T_cells_gamma_delta	7155	0.000185858	0.103577	0.132175	0.0285978	0.000223029
LUAD.T_regulatory_cells	4790	3.69955e-13	-0.13151	-0.0628892	0.0686206	9.86546e-13
LUAD.Macrophages_M1	4112	1.25567e-16	0.20823	0.268456	0.060226	1.27251e-15
LUAD.Macrophages_M2	4147	1.94396e-16	0.233752	0.283989	0.0502361	1.27251e-15
LUAD.Endothelial	8312	0.0443003	0.327288	0.331022	0.00373342	0.0443003
LUAD.Fibroblasts	7779	0.00500855	0.300301	0.305891	0.00558982	0.00522631
LUAD.Monocytes	4229	5.35571e-16	0.195633	0.237695	0.0420619	2.14228e-15
LUAD.Plasma_cells	12196	0.000155409	0.15105	0.141552	-0.0094974	0.000196306
LUAD.Immune_Score	4493	1.26558e-14	0.217615	0.231623	0.0140079	4.33914e-14
OV.CTLscore	5994	2.63969e-12	4.79683	5.39631	0.599475	1.32863e-11
OV.IFNgamma	5579	4.41664e-14	7.06153	8.23474	1.17321	1.05999e-12
OV.DCscore	6906	7.39472e-09	4.92621	5.23753	0.311319	1.77473e-08
OV.FTRscore	8508	0.000263001	9.91591	10.3672	0.451242	0.000420801
OV.TIDEscore	8342	0.000108736	-0.300025	-0.05741	0.242615	0.000217473
OV.B_cells	10955	0.695048	-0.0270321	-0.0268148	0.000217362	0.725267
OV.Cytotoxic_cells	5999	2.76797e-12	-0.328582	-0.25812	0.0704617	1.32863e-11
OV.Dendritic_cells	5836	5.76194e-13	0.0729163	0.108364	0.0354481	4.60955e-12
OV.Eosinophils	9318	0.010139	-0.137462	-0.122225	0.0152363	0.0128072
OV.Macrophages	6491	2.38702e-10	0.274483	0.294091	0.0196076	8.18406e-10
OV.Mast_cells	9505	0.0202258	0.123997	0.131029	0.00703179	0.0231152
OV.NK_cells	9190	0.00611715	0.0671239	0.0719966	0.00487269	0.0081562
OV.Neutrophils	8399	0.000148032	-0.0372705	-0.0230368	0.0142337	0.00027329
OV.T_cells_CD4	10445	0.284222	0.281205	0.281136	-6.90565e-05	0.31006
OV.T_cells_CD8	8465	0.000210148	0.146149	0.152445	0.00629558	0.000360254
OV.T_cells_gamma_delta	9062	0.00359332	0.131319	0.145517	0.0141985	0.00507293
OV.T_regulatory_cells	6038	4.0019e-12	-0.207697	-0.164276	0.0434208	1.60076e-11
OV.Macrophages_M1	5779	3.29215e-13	0.177146	0.221601	0.044455	3.95058e-12
OV.Macrophages_M2	6537	3.54414e-10	0.221531	0.250537	0.029006	1.06324e-09
OV.Endothelial	9456	0.01697	0.328594	0.331833	0.00323881	0.020364
OV.Fibroblasts	11283	0.965493	0.30699	0.307442	0.00045219	0.965493
OV.Monocytes	6980	1.32196e-08	0.172361	0.194256	0.0218946	2.88427e-08
OV.Plasma_cells	13646	0.00142919	0.141238	0.133306	-0.0079314	0.00214379
OV.Immune_Score	6892	6.61803e-09	0.214703	0.220683	0.00597937	1.76481e-08
STAD.CTLscore	13074	1.60094e-11	5.37462	5.91304	0.538426	2.95559e-11
STAD.IFNgamma	11772	5.46159e-15	7.76255	8.75337	0.990817	2.09361e-14
STAD.DCscore	10454	5.27194e-19	5.38112	5.98278	0.601661	1.26527e-17
STAD.FTRscore	17261	0.00106091	10.4025	10.6695	0.266925	0.00127309
STAD.TIDEscore	12899	5.85032e-12	0.028937	0.648781	0.619844	1.27643e-11
STAD.B_cells	17904	0.0061104	-0.0285441	-0.0243068	0.00423728	0.00698332
STAD.Cytotoxic_cells	14645	5.37316e-08	-0.298974	-0.23963	0.0593447	7.58564e-08
STAD.Dendritic_cells	11207	1.19794e-16	0.0898701	0.129873	0.0400032	7.18762e-16
STAD.Eosinophils	12529	6.50724e-13	-0.0987778	-0.0714077	0.0273702	1.56174e-12
STAD.Macrophages	11789	6.10636e-15	0.269465	0.292597	0.023132	2.09361e-14
STAD.Mast_cells	12943	7.54994e-12	0.119234	0.136388	0.0171534	1.50999e-11
STAD.NK_cells	13559	2.34096e-10	0.074859	0.0884983	0.0136393	4.01308e-10
STAD.Neutrophils	13985	2.16891e-09	-0.00645245	0.0168311	0.0232835	3.47026e-09
STAD.T_cells_CD4	15140	4.93291e-07	0.281032	0.287839	0.00680683	6.57722e-07
STAD.T_cells_CD8	14070	3.33312e-09	0.149875	0.160258	0.0103829	4.99968e-09
STAD.T_cells_gamma_delta	16044	1.86158e-05	0.146298	0.162159	0.0158607	2.35146e-05
STAD.T_regulatory_cells	11099	5.63222e-17	-0.153867	-0.0893315	0.0645355	6.30755e-16
STAD.Macrophages_M1	11147	7.88444e-17	0.184548	0.234685	0.0501366	6.30755e-16
STAD.Macrophages_M2	12268	1.30779e-13	0.214078	0.244889	0.0308111	3.48743e-13
STAD.Endothelial	22391	0.331947	0.328222	0.32582	-0.00240278	0.346379
STAD.Fibroblasts	21098	0.921232	0.292153	0.2916	-0.000552291	0.921232
STAD.Monocytes	12039	3.08112e-14	0.17968	0.207664	0.0279835	9.24337e-14
STAD.Plasma_cells	22391	0.331947	0.141165	0.138656	-0.00250824	0.346379
STAD.Immune_Score	11392	4.28463e-16	0.215763	0.228854	0.0130904	2.05662e-15
UCEC.CTLscore	24353	4.35456e-09	5.03055	5.32883	0.298281	1.74182e-08
UCEC.IFNgamma	21146	1.25646e-14	7.4098	8.19135	0.781547	1.50775e-13
UCEC.DCscore	25565	2.28237e-07	4.75539	4.93454	0.179148	4.97972e-07
UCEC.FTRscore	36069	0.394515	10.132	10.0424	-0.0895687	0.43038
UCEC.TIDEscore	33667	0.598793	-0.247015	-0.2639	-0.0168853	0.598793
UCEC.B_cells	36466	0.28048	-0.022954	-0.0258146	-0.00286056	0.320549
UCEC.Cytotoxic_cells	24974	3.51118e-08	-0.301394	-0.261272	0.0401221	1.05336e-07
UCEC.Dendritic_cells	23044	3.56343e-11	0.0697272	0.0881502	0.018423	2.13806e-10
UCEC.Eosinophils	25171	6.63465e-08	-0.130276	-0.11938	0.0108958	1.76924e-07
UCEC.Macrophages	23555	2.48377e-10	0.252981	0.267105	0.0141234	1.19221e-09
UCEC.Mast_cells	27198	2.25736e-05	0.102815	0.110617	0.00780151	3.61178e-05
UCEC.NK_cells	24508	7.41712e-09	0.0667678	0.0775452	0.0107775	2.54301e-08
UCEC.Neutrophils	28244	0.000275156	-0.0375427	-0.0315455	0.00599719	0.000412733
UCEC.T_cells_CD4	29582	0.00410546	0.278599	0.280714	0.00211521	0.00518584
UCEC.T_cells_CD8	29483	0.0034253	0.153077	0.156386	0.00330867	0.00456706
UCEC.T_cells_gamma_delta	33357	0.481431	0.136117	0.137416	0.00129886	0.502363
UCEC.T_regulatory_cells	19733	1.58324e-17	-0.199775	-0.155463	0.0443113	3.79977e-16
UCEC.Macrophages_M1	25946	7.19108e-07	0.161439	0.179374	0.0179344	1.43822e-06
UCEC.Macrophages_M2	25250	8.53356e-08	0.198966	0.21463	0.0156643	2.04806e-07
UCEC.Endothelial	40481	0.000717291	0.336675	0.331846	-0.00482901	0.00101265
UCEC.Fibroblasts	32130	0.15913	0.294542	0.29662	0.00207806	0.190956
UCEC.Monocytes	21773	1.97574e-13	0.161429	0.176601	0.0151723	1.58059e-12
UCEC.Plasma_cells	26801	7.9857e-06	0.144878	0.150884	0.00600582	1.36898e-05
UCEC.Immune_Score	26119	1.19255e-06	0.210629	0.213665	0.00303563	2.20164e-06
ACC.CTLscore	254	9.69893e-08	4.42374	5.01265	0.588911	7.75915e-07
ACC.IFNgamma	215	6.11036e-09	5.6312	6.78582	1.15463	9.89953e-08
ACC.DCscore	287	7.79713e-07	4.31644	4.70384	0.387401	2.6733e-06
ACC.FTRscore	670	0.370484	9.88474	10.0119	0.127133	0.386592
ACC.TIDEscore	518	0.0150026	-0.760478	-0.567089	0.193389	0.0211801
ACC.B_cells	1064	0.00216409	-0.0524681	-0.0616679	-0.0091998	0.00399525
ACC.Cytotoxic_cells	286	7.34265e-07	-0.358248	-0.284407	0.0738411	2.6733e-06
ACC.Dendritic_cells	346	1.98153e-05	0.0492544	0.0676151	0.0183607	4.75567e-05
ACC.Eosinophils	504	0.00997404	-0.150375	-0.136045	0.0143302	0.0149611
ACC.Macrophages	219	8.24961e-09	0.266053	0.296456	0.0304028	9.89953e-08
ACC.Mast_cells	464	0.00276069	0.0974066	0.109578	0.0121714	0.0044171
ACC.NK_cells	426	0.00068612	0.0501625	0.0608171	0.0106546	0.00137224
ACC.Neutrophils	461	0.00248888	-0.0457892	-0.0275354	0.0182538	0.00426665
ACC.T_cells_CD4	812	0.612187	0.277692	0.277859	0.000167719	0.612187
ACC.T_cells_CD8	618	0.156685	0.155375	0.156423	0.00104744	0.179068
ACC.T_cells_gamma_delta	971	0.0353351	0.0985938	0.0849991	-0.0135947	0.0424021
ACC.T_regulatory_cells	286	7.34265e-07	-0.256587	-0.174966	0.0816214	2.6733e-06
ACC.Macrophages_M1	272	3.10502e-07	0.164341	0.191776	0.027435	1.86301e-06
ACC.Macrophages_M2	303	1.98821e-06	0.210295	0.239709	0.0294137	5.96463e-06
ACC.Endothelial	631	0.198524	0.341004	0.347126	0.00612171	0.216572
ACC.Fibroblasts	535	0.0239586	0.303501	0.308291	0.0047902	0.0302635
ACC.Monocytes	362	4.3273e-05	0.151057	0.173266	0.0222084	9.44138e-05
ACC.Plasma_cells	1189	9.68768e-06	0.14966	0.136964	-0.0126964	2.58338e-05
ACC.Immune_Score	523	0.0172706	0.209838	0.213489	0.00365035	0.0230275
BLCA.CTLscore	5894	9.31906e-36	4.5487	5.50344	0.954747	7.45525e-35
BLCA.IFNgamma	5102	1.70604e-39	6.56615	8.47656	1.91042	4.09448e-38
BLCA.DCscore	9516	4.10392e-21	4.65806	5.22187	0.563811	7.0353e-21
BLCA.FTRscore	14209	4.37737e-08	10.5114	11.0698	0.558442	6.17982e-08
BLCA.TIDEscore	9236	4.20938e-22	-0.674162	0.0585127	0.732675	7.77116e-22
BLCA.B_cells	15031	1.73413e-06	-0.0394913	-0.0310726	0.00841876	2.08095e-06
BLCA.Cytotoxic_cells	7552	1.48221e-28	-0.332314	-0.222454	0.10986	4.44662e-28
BLCA.Dendritic_cells	5729	1.6092e-36	0.0669045	0.128205	0.0613008	1.93104e-35
BLCA.Eosinophils	14389	1.0195e-07	-0.12057	-0.108867	0.0117031	1.28778e-07
BLCA.Macrophages	8317	1.62166e-25	0.252755	0.288035	0.0352807	3.89199e-25
BLCA.Mast_cells	14337	8.00406e-08	0.105478	0.115587	0.0101084	1.06721e-07
BLCA.NK_cells	7406	3.72013e-29	0.0610836	0.0835063	0.0224226	1.48805e-28
BLCA.Neutrophils	8943	3.66175e-23	-0.0250463	0.00627606	0.0313224	7.32349e-23
BLCA.T_cells_CD4	15643	1.98645e-05	0.284183	0.289547	0.00536379	2.16703e-05
BLCA.T_cells_CD8	12470	3.90863e-12	0.157973	0.167468	0.00949463	6.2538e-12
BLCA.T_cells_gamma_delta	12922	5.39796e-11	0.138602	0.173306	0.0347042	8.09694e-11
BLCA.T_regulatory_cells	8411	3.72424e-25	-0.195257	-0.127319	0.0679385	8.12562e-25
BLCA.Macrophages_M1	7107	2.09271e-30	0.157365	0.22186	0.0644951	1.0045e-29
BLCA.Macrophages_M2	7424	4.41496e-29	0.19334	0.239096	0.0457566	1.5137e-28
BLCA.Endothelial	17679	0.0107545	0.339357	0.344456	0.00509853	0.0107545
BLCA.Fibroblasts	15336	6.03577e-06	0.281223	0.292804	0.0115811	6.89803e-06
BLCA.Monocytes	6875	2.14815e-31	0.166037	0.203181	0.0371444	1.28889e-30
BLCA.Plasma_cells	25024	0.000274165	0.142134	0.137237	-0.00489641	0.000286085
BLCA.Immune_Score	7750	9.43321e-28	0.212005	0.228098	0.0160931	2.51552e-27
CESC.CTLscore	6965	1.38515e-07	5.40473	5.82936	0.424629	5.5406e-07
CESC.IFNgamma	5782	5.56695e-12	8.00252	8.9357	0.933185	1.33607e-10
CESC.DCscore	6834	5.1243e-08	4.91102	5.28491	0.373887	3.07458e-07
CESC.FTRscore	11719	0.209831	10.3793	10.3187	-0.0606032	0.228906
CESC.TIDEscore	8641	0.00300045	-0.0801855	0.228769	0.308955	0.0039276
CESC.B_cells	7764	3.03321e-05	-0.0224673	-0.0149295	0.00753779	7.27971e-05
CESC.Cytotoxic_cells	6495	3.37857e-09	-0.240384	-0.15447	0.0859133	2.70286e-08
CESC.Dendritic_cells	6964	1.37484e-07	0.0982365	0.122534	0.0242978	5.5406e-07
CESC.Eosinophils	8649	0.00310935	-0.128031	-0.117558	0.010473	0.0039276
CESC.Macrophages	8014	0.000129214	0.260426	0.272634	0.0122079	0.000255015
CESC.Mast_cells	10089	0.326594	0.106881	0.110617	0.00373648	0.340793
CESC.NK_cells	7183	6.76102e-07	0.0730218	0.0885781	0.0155563	2.31806e-06
CESC.Neutrophils	10390	0.570022	-0.0114813	-0.00834119	0.00314006	0.570022
CESC.T_cells_CD4	8107	0.000215299	0.287303	0.29408	0.00677756	0.000369084
CESC.T_cells_CD8	7982	0.000108009	0.159019	0.169607	0.0105881	0.000235657
CESC.T_cells_gamma_delta	8229	0.000410925	0.179926	0.192579	0.0126535	0.000657479
CESC.T_regulatory_cells	6301	6.48233e-10	-0.172671	-0.11832	0.0543509	7.7788e-09
CESC.Macrophages_M1	7320	1.75175e-06	0.181214	0.206106	0.0248914	5.25525e-06
CESC.Macrophages_M2	7691	1.94497e-05	0.208993	0.228416	0.0194231	5.18658e-05
CESC.Endothelial	12409	0.0277552	0.33417	0.330332	-0.00383815	0.0317202
CESC.Fibroblasts	12827	0.00553315	0.276539	0.271712	-0.00482674	0.00663978
CESC.Monocytes	8511	0.00165489	0.180827	0.191911	0.0110843	0.00248233
CESC.Plasma_cells	8600	0.00249502	0.12633	0.132403	0.00607282	0.00352238
CESC.Immune_Score	8026	0.000138133	0.21771	0.224962	0.0072526	0.000255015
CHOL.CTLscore	134	0.388832	4.95004	5.3637	0.413665	0.777665
CHOL.IFNgamma	115	0.142691	6.72894	7.58547	0.856537	0.777665
CHOL.DCscore	129	0.307873	5.1718	5.6509	0.479092	0.777665
CHOL.FTRscore	178	0.62791	10.6687	10.632	-0.036736	0.903479
CHOL.TIDEscore	161	0.987538	-0.15283	-0.00597703	0.146852	0.987538
CHOL.B_cells	151	0.742798	-0.0491957	-0.0420616	0.00713402	0.903479
CHOL.Cytotoxic_cells	126	0.264946	-0.323628	-0.248377	0.0752507	0.777665
CHOL.Dendritic_cells	145	0.605849	0.0654292	0.0811814	0.0157522	0.903479
CHOL.Eosinophils	134	0.388832	-0.111419	-0.104709	0.00671041	0.777665
CHOL.Macrophages	153	0.790544	0.259514	0.258592	-0.000922591	0.903479
CHOL.Mast_cells	206	0.170788	0.122046	0.115954	-0.00609204	0.777665
CHOL.NK_cells	171	0.790544	0.0684587	0.0692458	0.00078713	0.903479
CHOL.Neutrophils	176	0.673001	-0.00480442	-0.00287128	0.00193314	0.903479
CHOL.T_cells_CD4	179	0.605849	0.275311	0.273104	-0.00220766	0.903479
CHOL.T_cells_CD8	167	0.888198	0.151154	0.150858	-0.000296404	0.968944
CHOL.T_cells_gamma_delta	185	0.48123	0.0846666	0.0832372	-0.00142938	0.888424
CHOL.T_regulatory_cells	120	0.191637	-0.185205	-0.161259	0.023946	0.777665
CHOL.Macrophages_M1	128	0.293093	0.173356	0.185842	0.0124855	0.777665
CHOL.Macrophages_M2	150	0.719269	0.212741	0.217604	0.00486262	0.903479
CHOL.Endothelial	204	0.191637	0.336586	0.323484	-0.0131018	0.777665
CHOL.Fibroblasts	113	0.125979	0.292838	0.306241	0.0134029	0.777665
CHOL.Monocytes	190	0.388832	0.177614	0.170608	-0.00700649	0.777665
CHOL.Plasma_cells	122	0.21425	0.151714	0.15847	0.00675592	0.777665
CHOL.Immune_Score	163	0.987538	0.20817	0.21127	0.00310029	0.987538
COAD.CTLscore	14693	3.59413e-12	4.84621	5.27289	0.426682	1.43765e-11
COAD.IFNgamma	12429	4.42302e-18	7.14772	8.05777	0.910045	1.06152e-16
COAD.DCscore	13576	6.26701e-15	5.35035	5.63213	0.281781	5.01361e-14
COAD.FTRscore	20127	0.00457059	10.2565	10.4896	0.233114	0.00577338
COAD.TIDEscore	21514	0.0742397	0.278836	0.435972	0.157136	0.0809887
COAD.B_cells	18285	2.3243e-05	-0.0438121	-0.0375893	0.00622279	3.71888e-05
COAD.Cytotoxic_cells	16825	9.43826e-08	-0.33383	-0.295099	0.0387305	2.05926e-07
COAD.Dendritic_cells	14125	1.55267e-13	0.0695528	0.0976945	0.0281417	7.45279e-13
COAD.Eosinophils	20017	0.00350971	-0.115239	-0.105921	0.00931752	0.00467961
COAD.Macrophages	15059	2.47185e-11	0.261515	0.277879	0.0163637	6.59159e-11
COAD.Mast_cells	18215	1.83361e-05	0.106572	0.113416	0.00684428	3.14333e-05
COAD.NK_cells	17987	8.3129e-06	0.0510775	0.0600128	0.00893532	1.53469e-05
COAD.Neutrophils	16898	1.27837e-07	-0.0297204	-0.00760614	0.0221143	2.55675e-07
COAD.T_cells_CD4	20871	0.0230727	0.280927	0.282784	0.00185692	0.0276872
COAD.T_cells_CD8	25249	0.296714	0.150272	0.148809	-0.00146247	0.296714
COAD.T_cells_gamma_delta	18612	6.79068e-05	0.147668	0.158596	0.0109279	0.00010186
COAD.T_regulatory_cells	13882	3.82977e-14	-0.187343	-0.144992	0.0423502	2.29786e-13
COAD.Macrophages_M1	13506	4.11151e-15	0.172759	0.203535	0.0307761	4.93381e-14
COAD.Macrophages_M2	15607	3.85228e-10	0.200367	0.224758	0.0243905	9.24547e-10
COAD.Endothelial	25644	0.179359	0.328053	0.326852	-0.00120103	0.187157
COAD.Fibroblasts	20006	0.00341701	0.279023	0.287199	0.00817577	0.00467961
COAD.Monocytes	15024	2.06232e-11	0.160741	0.181963	0.0212221	6.18695e-11
COAD.Plasma_cells	26759	0.0287144	0.128939	0.126898	-0.00204049	0.0328165
COAD.Immune_Score	14807	6.60607e-12	0.207934	0.216341	0.00840672	2.26494e-11
READ.CTLscore	1390	1.28741e-08	4.68842	5.16843	0.480006	3.08979e-07
READ.IFNgamma	1458	5.26839e-08	7.18616	7.99511	0.808943	6.32207e-07
READ.DCscore	2138	0.00283771	5.40683	5.60005	0.193213	0.00523885
READ.FTRscore	2973	0.976938	10.536	10.4674	-0.0685894	0.976938
READ.TIDEscore	2827	0.62056	0.305424	0.351904	0.0464799	0.709212
READ.B_cells	2937	0.922277	-0.0426425	-0.0431385	-0.000495918	0.962376
READ.Cytotoxic_cells	2009	0.000558638	-0.327287	-0.288904	0.038383	0.00121885
READ.Dendritic_cells	1665	2.67912e-06	0.0655603	0.0891427	0.0235824	1.12994e-05
READ.Eosinophils	2678	0.301382	-0.111048	-0.106056	0.0049913	0.380692
READ.Macrophages	1535	2.42034e-07	0.256761	0.276596	0.0198346	1.93628e-06
READ.Mast_cells	2110	0.00202888	0.0972896	0.113806	0.0165167	0.00405776
READ.NK_cells	1843	5.10451e-05	0.0484929	0.0603146	0.0118218	0.000122508
READ.Neutrophils	2519	0.107829	-0.016943	-0.00821556	0.00872742	0.161743
READ.T_cells_CD4	2607	0.197038	0.281443	0.281507	6.43081e-05	0.262717
READ.T_cells_CD8	2890	0.789159	0.148227	0.149296	0.00106903	0.860901
READ.T_cells_gamma_delta	2449	0.0627473	0.143271	0.15537	0.0120992	0.100396
READ.T_regulatory_cells	1725	7.56326e-06	-0.18253	-0.151565	0.0309648	2.26898e-05
READ.Macrophages_M1	1668	2.82485e-06	0.171471	0.197485	0.0260144	1.12994e-05
READ.Macrophages_M2	1706	5.47151e-06	0.201858	0.22734	0.0254817	1.87595e-05
READ.Endothelial	2560	0.144325	0.326404	0.329018	0.00261356	0.203752
READ.Fibroblasts	2339	0.0239165	0.281112	0.284938	0.00382593	0.0409996
READ.Monocytes	1834	4.43985e-05	0.160886	0.180184	0.0192974	0.000118396
READ.Plasma_cells	3130	0.551018	0.127443	0.126843	-0.000600249	0.661221
READ.Immune_Score	1561	3.98212e-07	0.206421	0.214412	0.00799094	2.38927e-06
DLBC.CTLscore	100	0.000180033	5.82418	7.25235	1.42817	0.000617257
DLBC.IFNgamma	119	0.00106894	9.5303	11.3808	1.85052	0.00285051
DLBC.DCscore	175	0.0498991	6.39428	6.662	0.267718	0.0704458
DLBC.FTRscore	200	0.161161	9.99306	10.5711	0.577995	0.175812
DLBC.TIDEscore	151	0.0120543	1.84921	2.83284	0.98363	0.0206645
DLBC.B_cells	252	0.794028	0.0092147	0.115107	0.105892	0.828551
DLBC.Cytotoxic_cells	117	0.000897928	-0.133034	0.140163	0.273197	0.00269379
DLBC.Dendritic_cells	97	0.000132243	0.158413	0.243249	0.0848364	0.000617257
DLBC.Eosinophils	131	0.00286681	-0.095227	-0.066222	0.029005	0.00669438
DLBC.Macrophages	87	4.45387e-05	0.292851	0.343873	0.0510218	0.00037415
DLBC.Mast_cells	192	0.114311	0.134595	0.145394	0.0107987	0.130641
DLBC.NK_cells	133	0.00334719	0.117509	0.167349	0.0498399	0.00669438
DLBC.Neutrophils	79	1.73498e-05	0.0138688	0.0958148	0.081946	0.00037415
DLBC.T_cells_CD4	188	0.0952255	0.313987	0.358491	0.0445037	0.120285
DLBC.T_cells_CD8	186	0.0866703	0.219132	0.264202	0.0450694	0.11556
DLBC.T_cells_gamma_delta	162	0.0240219	0.238243	0.301278	0.0630354	0.038435
DLBC.T_regulatory_cells	149	0.010556	0.0327123	0.098116	0.0654037	0.019488
DLBC.Macrophages_M1	90	6.23584e-05	0.24027	0.343761	0.10349	0.00037415
DLBC.Macrophages_M2	89	5.57962e-05	0.276122	0.32635	0.0502281	0.00037415
DLBC.Endothelial	166	0.0303652	0.330755	0.348629	0.0178735	0.0455479
DLBC.Fibroblasts	339	0.104429	0.266648	0.246587	-0.0200607	0.125315
DLBC.Monocytes	100	0.000180033	0.231808	0.284454	0.0526462	0.000617257
DLBC.Plasma_cells	259	0.913389	0.169587	0.173718	0.00413124	0.913389
DLBC.Immune_Score	133	0.00334719	0.267261	0.28924	0.0219791	0.00669438
ESCA.CTLscore	2926	0.00980885	5.12403	5.38889	0.264863	0.0214011
ESCA.IFNgamma	2100	4.00595e-07	7.26856	8.11454	0.845982	1.92286e-06
ESCA.DCscore	1333	1.61569e-13	4.9815	5.71056	0.72906	3.87765e-12
ESCA.FTRscore	3882	0.770317	10.4288	10.3728	-0.0559402	0.803809
ESCA.TIDEscore	1996	7.37838e-08	-0.2622	0.313839	0.576039	4.42703e-07
ESCA.B_cells	3228	0.0942278	-0.0280804	-0.0252669	0.00281348	0.125637
ESCA.Cytotoxic_cells	3013	0.0203066	-0.31838	-0.289315	0.0290651	0.0324905
ESCA.Dendritic_cells	2570	0.000258165	0.0900344	0.108697	0.0186627	0.000619596
ESCA.Eosinophils	1623	7.80051e-11	-0.112825	-0.0821414	0.0306839	6.24041e-10
ESCA.Macrophages	3277	0.127005	0.261041	0.26404	0.002999	0.152406
ESCA.Mast_cells	2117	5.23464e-07	0.123776	0.135083	0.0113075	2.09386e-06
ESCA.NK_cells	2543	0.0001875	0.0698722	0.0818352	0.0119631	0.000512097
ESCA.Neutrophils	2545	0.000192036	0.011107	0.0282601	0.0171531	0.000512097
ESCA.T_cells_CD4	3827	0.899403	0.287184	0.285253	-0.00193053	0.899403
ESCA.T_cells_CD8	3270	0.121842	0.150641	0.15225	0.00160867	0.152406
ESCA.T_cells_gamma_delta	4397	0.0654664	0.163819	0.156339	-0.00747973	0.0981996
ESCA.T_regulatory_cells	1564	2.35732e-11	-0.171684	-0.12328	0.0484034	2.82878e-10
ESCA.Macrophages_M1	2976	0.0150157	0.175406	0.187467	0.0120614	0.0257412
ESCA.Macrophages_M2	2976	0.0150157	0.203118	0.2113	0.00818198	0.0257412
ESCA.Endothelial	4016	0.486875	0.318988	0.320432	0.00144442	0.531137
ESCA.Fibroblasts	4034	0.453577	0.280232	0.275723	-0.00450928	0.518373
ESCA.Monocytes	2395	2.90544e-05	0.185873	0.199985	0.0141125	9.96152e-05
ESCA.Plasma_cells	2975	0.0148914	0.119237	0.127445	0.00820817	0.0257412
ESCA.Immune_Score	3183	0.0704586	0.217913	0.218075	0.000161681	0.099471
HNSC.CTLscore	17984	2.62958e-19	5.33062	5.88848	0.557857	7.01222e-19
HNSC.IFNgamma	12936	4.93417e-33	7.53211	8.92574	1.39363	1.1842e-31
HNSC.DCscore	17118	2.17921e-21	5.15937	5.68327	0.523906	8.71685e-21
HNSC.FTRscore	31531	0.336905	10.8929	10.8863	-0.00665164	0.351553
HNSC.TIDEscore	22039	4.64998e-11	0.245153	0.646397	0.401244	6.56468e-11
HNSC.B_cells	21313	2.35456e-12	-0.028348	-0.0183934	0.00995466	3.7673e-12
HNSC.Cytotoxic_cells	16229	1.21294e-23	-0.286839	-0.185255	0.101584	7.27765e-23
HNSC.Dendritic_cells	15828	1.06636e-24	0.103257	0.145465	0.0422077	8.53089e-24
HNSC.Eosinophils	24674	5.1347e-07	-0.116212	-0.101872	0.0143401	6.84627e-07
HNSC.Macrophages	20910	4.1567e-13	0.26962	0.286831	0.0172108	7.12578e-13
HNSC.Mast_cells	26308	5.04552e-05	0.114732	0.121476	0.00674445	6.37328e-05
HNSC.NK_cells	16740	2.479e-22	0.069104	0.0867237	0.0176198	1.18992e-21
HNSC.Neutrophils	26607	0.000105999	0.0179291	0.0330039	0.0150748	0.000127199
HNSC.T_cells_CD4	19586	9.39851e-16	0.279244	0.289135	0.00989057	1.8797e-15
HNSC.T_cells_CD8	21682	1.09705e-11	0.159269	0.170881	0.0116119	1.64558e-11
HNSC.T_cells_gamma_delta	19941	5.10782e-15	0.159959	0.182321	0.0223611	9.42983e-15
HNSC.T_regulatory_cells	13855	3.01161e-30	-0.180498	-0.104751	0.0757466	3.61393e-29
HNSC.Macrophages_M1	17568	2.71679e-20	0.188259	0.225787	0.037528	8.15038e-20
HNSC.Macrophages_M2	19496	6.07673e-16	0.221611	0.247968	0.026357	1.32583e-15
HNSC.Endothelial	32853	0.859216	0.342199	0.340903	-0.00129597	0.859216
HNSC.Fibroblasts	30015	0.0631524	0.281038	0.282538	0.0014993	0.0721741
HNSC.Monocytes	19057	6.9571e-17	0.191875	0.218074	0.0261995	1.6697e-16
HNSC.Plasma_cells	31020	0.206615	0.121742	0.122962	0.00122067	0.225398
HNSC.Immune_Score	17432	1.27677e-20	0.219322	0.23142	0.0120974	4.37749e-20
KICH.CTLscore	391	0.0731348	5.0222	5.22845	0.206253	0.159567
KICH.IFNgamma	308	0.00351769	6.51314	7.12505	0.61191	0.0246615
KICH.DCscore	415	0.140668	4.85799	4.97799	0.120004	0.225069
KICH.FTRscore	396	0.0844562	9.50332	9.86599	0.362668	0.16497
KICH.TIDEscore	473	0.477103	0.0956288	0.372454	0.276825	0.545261
KICH.B_cells	605	0.317741	-0.0584036	-0.0619948	-0.00359124	0.409438
KICH.Cytotoxic_cells	398	0.0893588	-0.302646	-0.289024	0.0136213	0.16497
KICH.Dendritic_cells	297	0.00212934	0.066635	0.0915751	0.02494	0.0246615
KICH.Eosinophils	484	0.570558	-0.140061	-0.134945	0.00511609	0.595365
KICH.Macrophages	294	0.00184866	0.276425	0.286991	0.0105666	0.0246615
KICH.Mast_cells	337	0.0117476	0.123429	0.139559	0.0161304	0.0402774
KICH.NK_cells	451	0.317741	0.0717875	0.0789242	0.0071367	0.409438
KICH.Neutrophils	516	0.88088	-0.0189107	-0.0175214	0.00138929	0.88088
KICH.T_cells_CD4	484	0.570558	0.267542	0.271163	0.00362142	0.595365
KICH.T_cells_CD8	604	0.324138	0.155742	0.154173	-0.00156871	0.409438
KICH.T_cells_gamma_delta	424	0.175616	0.0507066	0.0589919	0.00828526	0.263425
KICH.T_regulatory_cells	375	0.0448686	-0.177678	-0.160307	0.0173711	0.111165
KICH.Macrophages_M1	321	0.00616536	0.178298	0.201242	0.0229441	0.0246615
KICH.Macrophages_M2	321	0.00616536	0.22193	0.244828	0.0228982	0.0246615
KICH.Endothelial	464	0.407259	0.325011	0.327034	0.00202282	0.488711
KICH.Fibroblasts	413	0.133673	0.279471	0.284311	0.00483991	0.225069
KICH.Monocytes	366	0.0334382	0.161801	0.175712	0.0139108	0.100315
KICH.Plasma_cells	737	0.00566798	0.126567	0.121019	-0.00554764	0.0246615
KICH.Immune_Score	376	0.0463187	0.205605	0.208087	0.00248168	0.111165
KIRC.CTLscore	17946	3.24845e-18	5.8673	6.49815	0.630849	3.89814e-17
KIRC.IFNgamma	18949	5.59159e-16	8.00917	8.83422	0.825053	4.47327e-15
KIRC.DCscore	20550	9.82482e-13	5.55562	6.06611	0.510485	3.36851e-12
KIRC.FTRscore	24435	1.65658e-06	10.7808	11.1119	0.331074	2.65053e-06
KIRC.TIDEscore	26613	0.000503998	0.395013	0.620264	0.225251	0.000671998
KIRC.B_cells	35415	0.0678574	-0.0625179	-0.0640214	-0.00150348	0.0775513
KIRC.Cytotoxic_cells	19419	5.51292e-15	-0.206939	-0.122315	0.0846242	3.30775e-14
KIRC.Dendritic_cells	19541	9.857e-15	0.115066	0.143107	0.0280412	4.73136e-14
KIRC.Eosinophils	23632	1.32508e-07	-0.0889268	-0.07492	0.0140068	2.27157e-07
KIRC.Macrophages	24756	4.26809e-06	0.287306	0.2996	0.012294	6.40214e-06
KIRC.Mast_cells	26573	0.000460514	0.123544	0.131483	0.00793898	0.000650137
KIRC.NK_cells	21217	1.68592e-11	0.0853502	0.103853	0.0185028	4.0462e-11
KIRC.Neutrophils	17534	3.5306e-19	0.0393935	0.0739874	0.0345939	8.47343e-18
KIRC.T_cells_CD4	31884	0.762909	0.270421	0.269586	-0.000835225	0.762909
KIRC.T_cells_CD8	29461	0.0780585	0.150306	0.152974	0.00266813	0.0851547
KIRC.T_cells_gamma_delta	26709	0.000624462	0.070081	0.0853715	0.0152905	0.000788794
KIRC.T_regulatory_cells	20608	1.26593e-12	-0.124926	-0.0850791	0.039847	3.79778e-12
KIRC.Macrophages_M1	20365	4.34221e-13	0.216934	0.247844	0.0309104	1.73688e-12
KIRC.Macrophages_M2	22497	2.53112e-09	0.254551	0.276172	0.0216208	5.06223e-09
KIRC.Endothelial	23371	5.5522e-08	0.345659	0.362077	0.0164179	1.02502e-07
KIRC.Fibroblasts	33294	0.583984	0.291274	0.289064	-0.00221006	0.609374
KIRC.Monocytes	21210	1.63771e-11	0.204106	0.229046	0.0249401	4.0462e-11
KIRC.Plasma_cells	36483	0.0135241	0.130244	0.125868	-0.00437571	0.0162289
KIRC.Immune_Score	21957	3.28052e-10	0.215018	0.222214	0.00719575	7.1575e-10
KIRP.CTLscore	1805	0.0274925	5.0105	5.20233	0.191826	0.0599836
KIRP.IFNgamma	1787	0.0224424	6.82511	7.14045	0.315342	0.0538619
KIRP.DCscore	2075	0.303327	5.32922	5.41644	0.0872214	0.485323
KIRP.FTRscore	2094	0.343827	9.63627	9.7093	0.0730281	0.491693
KIRP.TIDEscore	2193	0.606029	0.277012	0.395949	0.118937	0.692604
KIRP.B_cells	2096	0.348282	-0.0683268	-0.0661772	0.00214962	0.491693
KIRP.Cytotoxic_cells	2109	0.378131	-0.309476	-0.308139	0.00133721	0.504174
KIRP.Dendritic_cells	1661	0.00463754	0.0849422	0.102438	0.0174962	0.0185502
KIRP.Eosinophils	1608	0.00219965	-0.106545	-0.0810524	0.0254926	0.0175972
KIRP.Macrophages	1762	0.016775	0.289956	0.305742	0.0157852	0.0447332
KIRP.Mast_cells	1721	0.0101684	0.109728	0.117264	0.00753644	0.0305053
KIRP.NK_cells	1961	0.127137	0.0558866	0.0610305	0.00514394	0.234714
KIRP.Neutrophils	1582	0.00149825	-0.0181951	0.00555991	0.023755	0.0175972
KIRP.T_cells_CD4	2047	0.249654	0.263928	0.265372	0.00144325	0.427978
KIRP.T_cells_CD8	2187	0.587912	0.144567	0.144469	-9.86424e-05	0.692604
KIRP.T_cells_gamma_delta	2204	0.639874	0.0361025	0.0381456	0.00204311	0.698044
KIRP.T_regulatory_cells	1661	0.00463754	-0.169236	-0.140473	0.028763	0.0185502
KIRP.Macrophages_M1	1635	0.00323635	0.192342	0.211893	0.0195506	0.0185502
KIRP.Macrophages_M2	1686	0.00648136	0.244129	0.277478	0.0333486	0.0222218
KIRP.Endothelial	2438	0.584917	0.310547	0.309914	-0.000632679	0.692604
KIRP.Fibroblasts	2220	0.690455	0.268749	0.270274	0.00152501	0.720475
KIRP.Monocytes	1515	0.000527031	0.176563	0.19729	0.0207279	0.0126488
KIRP.Plasma_cells	2284	0.90473	0.13706	0.13478	-0.00228014	0.90473
KIRP.Immune_Score	1829	0.0357291	0.199747	0.204312	0.00456418	0.0714582
GBM.CTLscore	1099	0.17855	5.12114	5.19366	0.0725253	0.225536
GBM.IFNgamma	379	7.09374e-10	6.00765	6.92698	0.919331	4.25624e-09
GBM.DCscore	581	1.49385e-06	4.90193	5.16519	0.263264	4.48155e-06
GBM.FTRscore	872	0.00417696	10.0515	10.4604	0.408904	0.00771131
GBM.TIDEscore	1356	0.712799	-0.554041	-0.573036	-0.0189951	0.712799
GBM.B_cells	1622	0.0316852	-0.0342786	-0.0406385	-0.00635989	0.0506964
GBM.Cytotoxic_cells	1017	0.0582202	-0.353835	-0.337995	0.0158405	0.0821932
GBM.Dendritic_cells	340	1.3187e-10	0.0685204	0.104526	0.0360057	1.05496e-09
GBM.Eosinophils	1157	0.338538	-0.0938958	-0.086489	0.00740678	0.386901
GBM.Macrophages	310	3.45419e-11	0.278413	0.318498	0.0400849	8.29005e-10
GBM.Mast_cells	928	0.0127856	0.104676	0.114863	0.0101869	0.0219181
GBM.NK_cells	1169	0.380625	0.0536695	0.0554131	0.00174368	0.412528
GBM.Neutrophils	789	0.000626272	-0.0151438	0.00856283	0.0237067	0.00125254
GBM.T_cells_CD4	1597	0.0475866	0.264712	0.262034	-0.00267753	0.07138
GBM.T_cells_CD8	1847	0.000257967	0.148443	0.141698	-0.00674462	0.00061912
GBM.T_cells_gamma_delta	1064	0.114226	0.110647	0.12233	0.0116827	0.152302
GBM.T_regulatory_cells	765	0.000342808	-0.246698	-0.213036	0.0336616	0.000747945
GBM.Macrophages_M1	327	7.41546e-11	0.190971	0.238434	0.0474629	8.89855e-10
GBM.Macrophages_M2	403	1.93277e-09	0.232101	0.280768	0.0486664	9.27731e-09
GBM.Endothelial	1173	0.39534	0.33413	0.331144	-0.00298557	0.412528
GBM.Fibroblasts	604	3.19104e-06	0.28107	0.29517	0.0141004	8.50943e-06
GBM.Monocytes	449	1.23015e-08	0.180764	0.21426	0.033496	4.21767e-08
GBM.Plasma_cells	1451	0.315424	0.123161	0.119645	-0.00351593	0.378509
GBM.Immune_Score	424	4.55094e-09	0.208173	0.21712	0.00894709	1.82038e-08
LGG.CTLscore	16665	2.56401e-22	4.86718	5.27089	0.403714	6.83736e-22
LGG.IFNgamma	9053	5.34527e-46	5.37813	6.60568	1.22755	1.28286e-44
LGG.DCscore	24671	7.00193e-07	5.17994	5.3121	0.132161	1.05029e-06
LGG.FTRscore	13289	9.86588e-32	8.91427	9.71213	0.797854	5.91953e-31
LGG.TIDEscore	27182	0.000520676	-0.0836315	0.0613132	0.144945	0.000657696
LGG.B_cells	31131	0.260861	-0.0354213	-0.0328785	0.00254275	0.272203
LGG.Cytotoxic_cells	26595	0.000134244	-0.313291	-0.30369	0.00960051	0.000178992
LGG.Dendritic_cells	13561	6.55901e-31	0.0482269	0.0870091	0.0387822	2.6236e-30
LGG.Eosinophils	30163	0.0892614	-0.0824878	-0.0774037	0.00508405	0.0973761
LGG.Macrophages	11487	1.81692e-37	0.244062	0.279086	0.0350241	2.1803e-36
LGG.Mast_cells	19892	6.1994e-15	0.106728	0.121324	0.0145961	1.23988e-14
LGG.NK_cells	25474	7.31318e-06	0.0619016	0.0682739	0.00637229	1.03245e-05
LGG.Neutrophils	24620	5.98806e-07	0.00228441	0.0121097	0.00982527	9.5809e-07
LGG.T_cells_CD4	33884	0.609906	0.269489	0.26681	-0.00267887	0.609906
LGG.T_cells_CD8	44757	3.20827e-12	0.165727	0.156074	-0.00965307	5.49988e-12
LGG.T_cells_gamma_delta	19164	1.83771e-16	0.046255	0.0688078	0.0225527	4.00955e-16
LGG.T_regulatory_cells	27382	0.000804922	-0.189177	-0.176691	0.0124856	0.000919911
LGG.Macrophages_M1	13774	2.83942e-30	0.152649	0.203374	0.0507251	9.73515e-30
LGG.Macrophages_M2	15150	2.50125e-26	0.208325	0.247247	0.0389221	7.50375e-26
LGG.Endothelial	20256	3.36036e-14	0.297402	0.316184	0.0187816	6.20373e-14
LGG.Fibroblasts	12009	9.36359e-36	0.2471	0.27257	0.0254697	7.49087e-35
LGG.Monocytes	18055	6.06053e-19	0.169526	0.19759	0.0280641	1.45453e-18
LGG.Plasma_cells	27365	0.000776063	0.107274	0.111921	0.00464779	0.000919911
LGG.Immune_Score	13450	3.03712e-31	0.19193	0.205982	0.0140521	1.45782e-30
LIHC.CTLscore	705	0.000919529	4.95298	5.4465	0.493514	0.00315267
LIHC.IFNgamma	675	0.000391187	6.90955	7.73337	0.823816	0.00156475
LIHC.DCscore	762	0.00399776	5.28671	5.57914	0.292428	0.00799552
LIHC.FTRscore	832	0.0187431	10.1903	10.555	0.364664	0.0346027
LIHC.TIDEscore	1014	0.315191	-0.697073	-0.682027	0.0150466	0.472787
LIHC.B_cells	1223	0.606989	-0.0484781	-0.0496868	-0.00120871	0.809318
LIHC.Cytotoxic_cells	724	0.00153416	-0.2706	-0.203899	0.0667007	0.00409109
LIHC.Dendritic_cells	571	1.26014e-05	0.0748893	0.110055	0.035166	0.000104586
LIHC.Eosinophils	1114	0.784451	-0.127234	-0.125635	0.00159935	0.818558
LIHC.Macrophages	660	0.000249614	0.269372	0.290017	0.0206452	0.00119815
LIHC.Mast_cells	1106	0.73997	0.10246	0.106216	0.00375582	0.818558
LIHC.NK_cells	1105	0.734467	0.052203	0.054062	0.001859	0.818558
LIHC.Neutrophils	595	2.98218e-05	0.00277166	0.028205	0.0254333	0.000178931
LIHC.T_cells_CD4	1296	0.29447	0.263164	0.260699	-0.0024643	0.471153
LIHC.T_cells_CD8	1190	0.784451	0.147593	0.145579	-0.00201408	0.818558
LIHC.T_cells_gamma_delta	1163	0.938959	0.0836974	0.0829178	-0.000779552	0.938959
LIHC.T_regulatory_cells	715	0.00120721	-0.17779	-0.138827	0.0389635	0.00362163
LIHC.Macrophages_M1	572	1.30733e-05	0.182667	0.219618	0.0369512	0.000104586
LIHC.Macrophages_M2	564	9.72147e-06	0.225657	0.265331	0.0396732	0.000104586
LIHC.Endothelial	1034	0.390932	0.317464	0.318726	0.00126135	0.551904
LIHC.Fibroblasts	1203	0.71259	0.277212	0.280319	0.00310732	0.818558
LIHC.Monocytes	748	0.00283755	0.164532	0.180227	0.015695	0.00650636
LIHC.Plasma_cells	1297	0.291107	0.168352	0.162382	-0.00597026	0.471153
LIHC.Immune_Score	750	0.00298208	0.205981	0.214369	0.0083883	0.00650636
PRAD.CTLscore	17561	5.25097e-16	4.72996	5.00424	0.274286	1.57529e-15
PRAD.IFNgamma	15953	7.35773e-20	6.70554	7.44527	0.739729	1.76585e-18
PRAD.DCscore	16871	1.32125e-17	4.90671	5.3072	0.400491	1.057e-16
PRAD.FTRscore	19398	3.81038e-12	9.76466	10.1218	0.357146	8.31355e-12
PRAD.TIDEscore	24138	7.91289e-05	-1.06808	-0.814648	0.253433	0.000105505
PRAD.B_cells	28133	0.155301	-0.0653377	-0.0641468	0.00119087	0.169419
PRAD.Cytotoxic_cells	19746	1.76793e-11	-0.313308	-0.287039	0.0262697	3.53586e-11
PRAD.Dendritic_cells	16993	2.56854e-17	0.0741516	0.0913024	0.0171508	1.2329e-16
PRAD.Eosinophils	23412	1.05268e-05	-0.0914128	-0.0781553	0.0132575	1.48613e-05
PRAD.Macrophages	18423	4.0147e-14	0.247179	0.259881	0.012702	1.07059e-13
PRAD.Mast_cells	21254	7.90246e-09	0.118453	0.127285	0.00883147	1.35471e-08
PRAD.NK_cells	21705	4.12614e-08	0.0788014	0.0843804	0.00557902	6.1892e-08
PRAD.Neutrophils	18613	1.00393e-13	-0.0173056	-0.00390192	0.0134037	2.40944e-13
PRAD.T_cells_CD4	30653	0.863701	0.277521	0.278071	0.000549619	0.863701
PRAD.T_cells_CD8	33787	0.0313	0.151687	0.149673	-0.0020133	0.0357714
PRAD.T_cells_gamma_delta	25784	0.00365747	0.0608491	0.0675972	0.00674809	0.00461996
PRAD.T_regulatory_cells	17071	3.9168e-17	-0.212864	-0.178778	0.0340866	1.3429e-16
PRAD.Macrophages_M1	16926	1.78424e-17	0.145553	0.165088	0.0195349	1.07054e-16
PRAD.Macrophages_M2	17070	3.89573e-17	0.18198	0.198839	0.0168595	1.3429e-16
PRAD.Endothelial	30904	0.741122	0.318914	0.320659	0.00174467	0.773345
PRAD.Fibroblasts	26745	0.0215241	0.316097	0.320941	0.00484408	0.0258289
PRAD.Monocytes	16592	2.82594e-18	0.16001	0.175472	0.0154616	3.39112e-17
PRAD.Plasma_cells	40045	9.95929e-10	0.165686	0.158039	-0.00764782	1.83864e-09
PRAD.Immune_Score	21449	1.63053e-08	0.207436	0.211043	0.00360686	2.60885e-08
LUSC.CTLscore	1486	3.52051e-08	5.60393	6.20316	0.599229	1.20703e-07
LUSC.IFNgamma	1046	1.51722e-12	7.83035	9.2202	1.38985	3.64132e-11
LUSC.DCscore	1426	1.02812e-08	5.09317	5.64775	0.55458	4.93496e-08
LUSC.FTRscore	2352	0.0145301	10.4631	10.7495	0.286377	0.0183538
LUSC.TIDEscore	2184	0.00237091	-0.311069	0.0938317	0.404901	0.00355637
LUSC.B_cells	2445	0.0344938	-0.0278157	-0.025269	0.0025467	0.0413926
LUSC.Cytotoxic_cells	1423	9.65634e-09	-0.279261	-0.17924	0.100021	4.93496e-08
LUSC.Dendritic_cells	1203	7.19997e-11	0.0959968	0.140963	0.0449665	8.63997e-10
LUSC.Eosinophils	1993	0.000202135	-0.129072	-0.107475	0.0215961	0.000323416
LUSC.Macrophages	1637	6.41951e-07	0.27915	0.306578	0.0274281	1.40062e-06
LUSC.Mast_cells	2581	0.102635	0.115302	0.121131	0.0058284	0.107098
LUSC.NK_cells	1576	2.05426e-07	0.0660006	0.0920712	0.0260706	5.47802e-07
LUSC.Neutrophils	1871	3.34291e-05	0.00216388	0.031762	0.0295981	6.17152e-05
LUSC.T_cells_CD4	2539	0.0749002	0.278806	0.284064	0.00525726	0.0817093
LUSC.T_cells_CD8	2481	0.046961	0.150064	0.154184	0.00412005	0.0536697
LUSC.T_cells_gamma_delta	1942	9.73519e-05	0.159457	0.179902	0.0204453	0.000166889
LUSC.T_regulatory_cells	1468	2.4448e-08	-0.168324	-0.107839	0.0604843	9.7792e-08
LUSC.Macrophages_M1	1365	2.81164e-09	0.198936	0.242496	0.0435603	2.24931e-08
LUSC.Macrophages_M2	1718	2.71805e-06	0.225478	0.25919	0.0337129	5.43611e-06
LUSC.Endothelial	2291	0.0078119	0.329705	0.336031	0.00632552	0.0104159
LUSC.Fibroblasts	2193	0.00263452	0.29141	0.303686	0.0122758	0.00371932
LUSC.Monocytes	1621	4.78197e-07	0.18192	0.211898	0.0299776	1.14767e-06
LUSC.Plasma_cells	2601	0.118448	0.130689	0.134656	0.003967	0.118448
LUSC.Immune_Score	1527	7.95984e-08	0.217444	0.230767	0.0133228	2.38795e-07
LAML.CTLscore	3188	0.0934622	5.82465	6.05145	0.226803	0.149539
LAML.IFNgamma	2997	0.0239897	7.39507	7.65336	0.258286	0.0411252
LAML.DCscore	2905	0.0111932	7.54427	7.92408	0.379816	0.0223864
LAML.FTRscore	3992	0.446939	7.63894	7.59703	-0.0419031	0.536327
LAML.TIDEscore	3603	0.676346	0.655422	0.652348	-0.00307406	0.705752
LAML.B_cells	3420	0.330528	0.0469609	0.0471856	0.000224678	0.421333
LAML.Cytotoxic_cells	3422	0.333555	-0.0843965	-0.0703456	0.0140509	0.421333
LAML.Dendritic_cells	2550	0.000301041	0.0902574	0.134873	0.0446151	0.00180624
LAML.Eosinophils	2792	0.00398077	-0.0207571	-0.00290571	0.0178514	0.0119423
LAML.Macrophages	2838	0.00614347	0.231392	0.258679	0.0272869	0.0147443
LAML.Mast_cells	3559	0.581606	0.255484	0.251977	-0.00350735	0.664692
LAML.NK_cells	3420	0.330528	0.129964	0.130677	0.000713255	0.421333
LAML.Neutrophils	2447	8.5971e-05	0.126602	0.182745	0.0561435	0.00178226
LAML.T_cells_CD4	3319	0.200654	0.340751	0.342598	0.0018473	0.300981
LAML.T_cells_CD8	3599	0.667487	0.221769	0.219977	-0.00179153	0.705752
LAML.T_cells_gamma_delta	2650	0.0009303	0.20587	0.216588	0.0107183	0.0031896
LAML.T_regulatory_cells	2989	0.022514	-0.00830847	0.00403286	0.0123413	0.0411252
LAML.Macrophages_M1	2630	0.000747547	0.148792	0.19066	0.0418682	0.00299019
LAML.Macrophages_M2	2806	0.00455144	0.204106	0.25321	0.0491042	0.0121372
LAML.Endothelial	4878	0.000559639	0.290901	0.27834	-0.0125604	0.00268627
LAML.Fibroblasts	3751	0.97699	0.200369	0.201411	0.00104208	0.97699
LAML.Monocytes	2532	0.000243452	0.299249	0.348302	0.0490536	0.00180624
LAML.Plasma_cells	4621	0.00758072	0.132358	0.126092	-0.00626665	0.0165398
LAML.Immune_Score	2491	0.000148521	0.246044	0.25668	0.0106365	0.00178226
SKCM.CTLscore	9122	3.36701e-29	5.50951	6.56608	1.05658	1.1544e-28
SKCM.IFNgamma	7697	9.90903e-35	7.03027	9.17109	2.14082	2.37817e-33
SKCM.DCscore	8549	2.30734e-31	4.84192	5.67188	0.829959	1.3844e-30
SKCM.FTRscore	21581	0.070124	10.4863	10.5733	0.0869323	0.0731729
SKCM.TIDEscore	15130	2.36918e-11	-1.32479	-0.475417	0.849369	3.1589e-11
SKCM.B_cells	13380	1.2202e-15	-0.0310399	-0.0135115	0.0175284	1.72263e-15
SKCM.Cytotoxic_cells	10640	7.42637e-24	-0.272101	-0.130995	0.141106	1.6203e-23
SKCM.Dendritic_cells	7941	9.51811e-34	0.0816025	0.139333	0.0577308	1.14217e-32
SKCM.Eosinophils	15577	2.24184e-10	-0.130644	-0.109274	0.0213702	2.8318e-10
SKCM.Macrophages	10237	3.21593e-25	0.286402	0.31485	0.0284482	7.71824e-25
SKCM.Mast_cells	15953	1.36182e-09	0.127286	0.137585	0.0102988	1.63418e-09
SKCM.NK_cells	9146	4.13169e-29	0.0733057	0.105657	0.0323518	1.23951e-28
SKCM.Neutrophils	12063	2.32694e-19	-0.00293556	0.0273892	0.0303248	3.98904e-19
SKCM.T_cells_CD4	12634	1.07529e-17	0.277761	0.29382	0.0160593	1.72046e-17
SKCM.T_cells_CD8	12966	9.17957e-17	0.164667	0.185733	0.0210663	1.37694e-16
SKCM.T_cells_gamma_delta	11707	1.94316e-20	0.134158	0.171663	0.0375047	3.58737e-20
SKCM.T_regulatory_cells	8239	1.44097e-32	-0.18591	-0.0768063	0.109103	1.15277e-31
SKCM.Macrophages_M1	8735	1.18699e-30	0.197466	0.26074	0.0632738	5.69757e-30
SKCM.Macrophages_M2	10759	1.84405e-23	0.246934	0.288558	0.0416231	3.68809e-23
SKCM.Endothelial	26560	0.0515349	0.33924	0.335384	-0.00385609	0.0562199
SKCM.Fibroblasts	22103	0.156475	0.294891	0.297922	0.00303122	0.156475
SKCM.Monocytes	9338	2.09946e-28	0.187031	0.227477	0.0404467	5.59857e-28
SKCM.Plasma_cells	20922	0.0209649	0.136633	0.139274	0.00264125	0.0239599
SKCM.Immune_Score	8770	1.61195e-30	0.219248	0.237242	0.0179937	6.4478e-30
PAAD.CTLscore	2635	0.00163496	5.10773	5.48146	0.373733	0.00280279
PAAD.IFNgamma	1863	3.11978e-08	7.15122	8.10783	0.956611	2.49583e-07
PAAD.DCscore	1386	2.41403e-12	5.38163	6.13691	0.755278	5.79368e-11
PAAD.FTRscore	3019	0.0496131	11.2335	11.4597	0.226218	0.0661508
PAAD.TIDEscore	2800	0.00829419	0.539409	0.792622	0.253213	0.0132707
PAAD.B_cells	4034	0.242274	-0.0538665	-0.0586797	-0.00481318	0.306031
PAAD.Cytotoxic_cells	2858	0.0138678	-0.308148	-0.269454	0.0386934	0.019578
PAAD.Dendritic_cells	1898	5.74857e-08	0.0922591	0.129446	0.0371869	3.44914e-07
PAAD.Eosinophils	2141	2.92899e-06	-0.0731611	-0.0457767	0.0273844	8.78697e-06
PAAD.Macrophages	2166	4.25536e-06	0.279456	0.297781	0.0183248	1.11611e-05
PAAD.Mast_cells	2111	1.85678e-06	0.117989	0.135658	0.0176697	7.08574e-06
PAAD.NK_cells	2534	0.000536932	0.0732177	0.0829941	0.00977639	0.000991259
PAAD.Neutrophils	2172	4.65048e-06	0.00549899	0.0309839	0.0254849	1.11611e-05
PAAD.T_cells_CD4	3399	0.429919	0.268196	0.268892	0.000696283	0.448611
PAAD.T_cells_CD8	3898	0.453756	0.156178	0.153297	-0.00288162	0.453756
PAAD.T_cells_gamma_delta	3354	0.353226	0.0659002	0.0686202	0.00271999	0.385337
PAAD.T_regulatory_cells	1853	2.61444e-08	-0.182423	-0.122743	0.0596803	2.49583e-07
PAAD.Macrophages_M1	2118	2.06667e-06	0.194624	0.228705	0.0340818	7.08574e-06
PAAD.Macrophages_M2	2332	4.39496e-05	0.230649	0.260434	0.0297847	9.58901e-05
PAAD.Endothelial	4001	0.285804	0.329534	0.324095	-0.00543971	0.342965
PAAD.Fibroblasts	2810	0.00908179	0.304615	0.313298	0.00868299	0.0136227
PAAD.Monocytes	2108	1.77324e-06	0.194222	0.223429	0.0292071	7.08574e-06
PAAD.Plasma_cells	3966	0.337436	0.131479	0.128771	-0.00270792	0.385337
PAAD.Immune_Score	2506	0.000387986	0.209992	0.216888	0.0068963	0.000775973
PCPG.CTLscore	2441	1.51824e-05	4.72921	5.11529	0.38608	3.31252e-05
PCPG.IFNgamma	1791	4.57423e-10	5.88563	6.65464	0.769004	5.48908e-09
PCPG.DCscore	2069	6.04606e-08	4.5782	4.92825	0.35005	3.53136e-07
PCPG.FTRscore	1638	2.35797e-11	9.4312	10.1835	0.752281	5.65913e-10
PCPG.TIDEscore	3224	0.04248	0.893488	1.04205	0.148563	0.0536589
PCPG.B_cells	4034	0.730296	-0.0770886	-0.0779436	-0.000854963	0.730296
PCPG.Cytotoxic_cells	2495	3.0783e-05	-0.334244	-0.295535	0.0387089	6.1566e-05
PCPG.Dendritic_cells	2081	7.357e-08	0.0402708	0.0662081	0.0259373	3.53136e-07
PCPG.Eosinophils	2518	4.12944e-05	-0.114564	-0.0925733	0.0219909	7.62358e-05
PCPG.Macrophages	2103	1.05098e-07	0.249878	0.269795	0.0199165	4.20392e-07
PCPG.Mast_cells	3688	0.504478	0.125959	0.13066	0.00470083	0.530329
PCPG.NK_cells	3035	0.00978622	0.072154	0.0779063	0.00575234	0.0130483
PCPG.Neutrophils	2749	0.000620741	-0.0424009	-0.0277106	0.0146903	0.000931111
PCPG.T_cells_CD4	4927	0.00302979	0.275075	0.27002	-0.00505542	0.00427735
PCPG.T_cells_CD8	4371	0.182383	0.159849	0.156514	-0.00333523	0.218859
PCPG.T_cells_gamma_delta	4142	0.508232	0.0429485	0.0410895	-0.00185896	0.530329
PCPG.T_regulatory_cells	2711	0.000409516	-0.220195	-0.198939	0.0212554	0.000702027
PCPG.Macrophages_M1	1939	6.67753e-09	0.143392	0.180396	0.0370036	5.34203e-08
PCPG.Macrophages_M2	2247	9.82055e-07	0.193899	0.220938	0.0270397	2.61881e-06
PCPG.Endothelial	2222	6.74561e-07	0.332056	0.351089	0.0190323	2.02368e-06
PCPG.Fibroblasts	2730	0.000504925	0.286998	0.296266	0.00926768	0.000807879
PCPG.Monocytes	2372	5.9414e-06	0.158226	0.176166	0.0179399	1.42594e-05
PCPG.Plasma_cells	3643	0.424009	0.145267	0.149283	0.00401633	0.484581
PCPG.Immune_Score	2217	6.25356e-07	0.201374	0.207701	0.00632705	2.02368e-06
MESO.CTLscore	627	0.022253	5.39802	5.8799	0.481884	0.0593413
MESO.IFNgamma	591	0.00886581	7.97192	8.71742	0.745502	0.0487796
MESO.DCscore	821	0.590163	5.84587	5.9693	0.123422	0.643815
MESO.FTRscore	782	0.375303	10.9153	11.2012	0.28581	0.428918
MESO.TIDEscore	632	0.025074	0.191266	0.410953	0.219687	0.0601777
MESO.B_cells	838	0.698638	-0.0445143	-0.0473056	-0.00279128	0.729013
MESO.Cytotoxic_cells	603	0.0121949	-0.260632	-0.201027	0.059605	0.0487796
MESO.Dendritic_cells	591	0.00886581	0.105491	0.126306	0.0208159	0.0487796
MESO.Eosinophils	677	0.0671552	-0.113113	-0.100998	0.012115	0.123979
MESO.Macrophages	691	0.0883952	0.294983	0.309944	0.0149611	0.149727
MESO.Mast_cells	694	0.0935791	0.129978	0.134776	0.00479861	0.149727
MESO.NK_cells	598	0.0106938	0.0817794	0.0968149	0.0150354	0.0487796
MESO.Neutrophils	620	0.0187644	0.00132514	0.0152879	0.0139627	0.0593413
MESO.T_cells_CD4	739	0.203505	0.280651	0.283157	0.00250641	0.257058
MESO.T_cells_CD8	706	0.116765	0.161233	0.170071	0.00883844	0.175147
MESO.T_cells_gamma_delta	846	0.752056	0.11661	0.11258	-0.00402991	0.752056
MESO.T_regulatory_cells	539	0.00192497	-0.163477	-0.12181	0.0416665	0.0461993
MESO.Macrophages_M1	654	0.0413981	0.221142	0.249396	0.0282542	0.090323
MESO.Macrophages_M2	712	0.12992	0.257156	0.2698	0.0126436	0.183416
MESO.Endothelial	666	0.0535549	0.333074	0.340646	0.007572	0.10711
MESO.Fibroblasts	743	0.216557	0.335312	0.339138	0.00382677	0.259869
MESO.Monocytes	624	0.0206949	0.211232	0.228993	0.0177611	0.0593413
MESO.Plasma_cells	721	0.151747	0.142471	0.146995	0.00452366	0.202329
MESO.Immune_Score	571	0.00506971	0.220651	0.229601	0.00895055	0.0487796
SARC.CTLscore	4770	2.40289e-07	4.98674	5.52173	0.534986	7.62949e-07
SARC.IFNgamma	3594	4.258e-13	6.88302	7.99921	1.11619	1.02192e-11
SARC.DCscore	4776	2.54316e-07	5.05128	5.47574	0.424467	7.62949e-07
SARC.FTRscore	6372	0.0198617	11.4253	11.6266	0.201252	0.0238341
SARC.TIDEscore	5426	6.23489e-05	-0.323473	0.117761	0.441234	0.000106884
SARC.B_cells	7712	0.966814	-0.0335374	-0.0345393	-0.00100198	0.966814
SARC.Cytotoxic_cells	4704	1.27807e-07	-0.304749	-0.224471	0.0802781	5.1123e-07
SARC.Dendritic_cells	4511	1.86967e-08	0.0912677	0.135748	0.0444808	1.49573e-07
SARC.Eosinophils	5622	0.00025544	-0.122273	-0.100327	0.021946	0.00038316
SARC.Macrophages	4842	4.71286e-07	0.275781	0.301949	0.0261679	1.22909e-06
SARC.Mast_cells	5349	3.47215e-05	0.112663	0.123779	0.0111161	6.41012e-05
SARC.NK_cells	4851	5.12122e-07	0.076233	0.0904261	0.0141931	1.22909e-06
SARC.Neutrophils	6240	0.0103879	0.0091431	0.0246606	0.0155175	0.0131216
SARC.T_cells_CD4	6117	0.00542921	0.276597	0.282406	0.00580914	0.00723894
SARC.T_cells_CD8	5716	0.000482431	0.158584	0.165227	0.00664259	0.000681079
SARC.T_cells_gamma_delta	5458	7.91077e-05	0.129906	0.157505	0.0275985	0.000126572
SARC.T_regulatory_cells	4397	5.69512e-09	-0.19711	-0.145543	0.0515671	6.83415e-08
SARC.Macrophages_M1	4582	3.84232e-08	0.206632	0.248203	0.041571	2.30539e-07
SARC.Macrophages_M2	4704	1.27807e-07	0.235815	0.270451	0.0346363	5.1123e-07
SARC.Endothelial	7476	0.708079	0.349234	0.34835	-0.000883586	0.738865
SARC.Fibroblasts	8014	0.564438	0.341788	0.340318	-0.00147069	0.61575
SARC.Monocytes	5214	1.19191e-05	0.203897	0.230869	0.0269715	2.38382e-05
SARC.Plasma_cells	8365	0.231046	0.132704	0.128325	-0.00437978	0.264052
SARC.Immune_Score	5073	3.6799e-06	0.223932	0.234013	0.0100816	8.02887e-06
THCA.CTLscore	20480	5.687e-11	5.02968	5.41648	0.386802	1.51653e-10
THCA.IFNgamma	17827	2.32517e-16	6.69773	7.47268	0.774946	2.7902e-15
THCA.DCscore	20537	7.20905e-11	4.75528	5.1156	0.360315	1.73017e-10
THCA.FTRscore	24786	0.00010883	9.66041	9.84021	0.179805	0.000145107
THCA.TIDEscore	26839	0.00955792	0.126931	0.250517	0.123586	0.0109233
THCA.B_cells	26332	0.00364704	-0.0620997	-0.0592555	0.00284423	0.00437645
THCA.Cytotoxic_cells	20746	1.70193e-10	-0.317826	-0.280514	0.0373119	3.71329e-10
THCA.Dendritic_cells	19845	3.72575e-12	0.0691465	0.087149	0.0180024	1.2774e-11
THCA.Eosinophils	24605	6.81263e-05	-0.118786	-0.107266	0.0115201	9.61784e-05
THCA.Macrophages	19013	8.3064e-14	0.264363	0.280817	0.0164543	3.98707e-13
THCA.Mast_cells	24064	1.56266e-05	0.114943	0.121999	0.00705542	2.34399e-05
THCA.NK_cells	22072	2.69371e-08	0.0829986	0.0897233	0.00672465	4.97301e-08
THCA.Neutrophils	22114	3.12823e-08	-0.0063362	0.00638836	0.0127246	5.36269e-08
THCA.T_cells_CD4	23593	3.969e-06	0.282501	0.286181	0.00367967	6.35041e-06
THCA.T_cells_CD8	25687	0.000936705	0.154051	0.156724	0.00267324	0.00118321
THCA.T_cells_gamma_delta	19737	2.30816e-12	0.0401478	0.0539023	0.0137545	9.23265e-12
THCA.T_regulatory_cells	18548	8.83644e-15	-0.175111	-0.14153	0.0335813	7.06916e-14
THCA.Macrophages_M1	18611	1.20288e-14	0.155383	0.181919	0.0265364	7.21727e-14
THCA.Macrophages_M2	19891	4.56244e-12	0.210988	0.231242	0.0202536	1.36873e-11
THCA.Endothelial	30042	0.550753	0.341213	0.342503	0.00128986	0.550753
THCA.Fibroblasts	28065	0.0675667	0.302467	0.304802	0.00233529	0.0737091
THCA.Monocytes	20830	2.3925e-10	0.177274	0.190195	0.0129208	4.78499e-10
THCA.Plasma_cells	32353	0.399782	0.152977	0.151054	-0.00192307	0.417164
THCA.Immune_Score	16768	7.75169e-19	0.208859	0.215214	0.00635463	1.86041e-17
TGCT.CTLscore	1456	5.56134e-07	5.82914	6.48602	0.656879	1.11227e-06
TGCT.IFNgamma	1347	5.97017e-08	8.18086	9.19232	1.01146	1.30258e-07
TGCT.DCscore	1101	2.10246e-10	5.3373	6.03496	0.697661	2.52296e-09
TGCT.FTRscore	1936	0.00145518	9.9064	10.3092	0.40283	0.00218277
TGCT.TIDEscore	1172	1.17145e-09	0.165596	1.15417	0.98857	5.62298e-09
TGCT.B_cells	2760	0.956098	0.0255245	0.0261424	0.000617902	0.956098
TGCT.Cytotoxic_cells	1472	7.60996e-07	-0.249421	-0.144338	0.105083	1.40492e-06
TGCT.Dendritic_cells	1135	4.82853e-10	0.0783359	0.123375	0.0450389	3.34929e-09
TGCT.Eosinophils	1329	4.06438e-08	-0.131339	-0.101131	0.0302076	1.08383e-07
TGCT.Macrophages	1301	2.21466e-08	0.248992	0.281712	0.0327194	6.64398e-08
TGCT.Mast_cells	2057	0.00644802	0.112796	0.130472	0.0176757	0.00814487
TGCT.NK_cells	1346	5.84469e-08	0.0731803	0.10624	0.0330594	1.30258e-07
TGCT.Neutrophils	1698	4.36847e-05	0.0060998	0.0245629	0.0184631	7.48881e-05
TGCT.T_cells_CD4	2358	0.11381	0.300892	0.30661	0.00571781	0.124156
TGCT.T_cells_CD8	1950	0.00174614	0.170839	0.190701	0.0198614	0.00232819
TGCT.T_cells_gamma_delta	2622	0.562598	0.195312	0.201003	0.00569096	0.587059
TGCT.T_regulatory_cells	1281	1.42573e-08	-0.170961	-0.0574268	0.113534	4.88821e-08
TGCT.Macrophages_M1	1228	4.31892e-09	0.167157	0.227736	0.0605786	1.72757e-08
TGCT.Macrophages_M2	1141	5.58216e-10	0.198402	0.239487	0.0410852	3.34929e-09
TGCT.Endothelial	3212	0.097473	0.35342	0.347115	-0.00630445	0.111398
TGCT.Fibroblasts	1950	0.00174614	0.264989	0.283693	0.0187043	0.00232819
TGCT.Monocytes	1024	3.01156e-11	0.172279	0.203196	0.0309172	7.22776e-10
TGCT.Plasma_cells	2304	0.0740482	0.138944	0.147654	0.00870904	0.0888579
TGCT.Immune_Score	1850	0.00044813	0.23247	0.242611	0.0101408	0.000717008
THYM.CTLscore	90	0.980972	6.19731	6.03697	-0.160339	0.980972
THYM.IFNgamma	37	0.00779588	8.10991	8.86842	0.758519	0.187101
THYM.DCscore	53	0.0682643	6.2109	6.49307	0.28217	0.409586
THYM.FTRscore	94	0.905063	9.79729	9.78747	-0.00982061	0.980972
THYM.TIDEscore	69	0.302163	1.56544	1.80154	0.236098	0.819025
THYM.B_cells	72	0.375386	0.0300871	0.028226	-0.00186105	0.819025
THYM.Cytotoxic_cells	82	0.684847	-0.0959103	-0.0883408	0.00756948	0.966843
THYM.Dendritic_cells	49	0.0426527	0.0967146	0.114058	0.0173437	0.341221
THYM.Eosinophils	74	0.4296	-0.129725	-0.124096	0.00562866	0.859199
THYM.Macrophages	82	0.684847	0.245364	0.253813	0.00844843	0.966843
THYM.Mast_cells	96	0.829984	0.103538	0.0996824	-0.00385525	0.980972
THYM.NK_cells	85	0.792955	0.111573	0.112175	0.000601327	0.980972
THYM.Neutrophils	57	0.104758	-0.047701	-0.0272254	0.0204756	0.419032
THYM.T_cells_CD4	92	0.980972	0.360998	0.352084	-0.00891382	0.980972
THYM.T_cells_CD8	86	0.829984	0.248335	0.253205	0.00487054	0.980972
THYM.T_cells_gamma_delta	88	0.905063	0.247379	0.23752	-0.00985865	0.980972
THYM.T_regulatory_cells	81	0.650036	0.0975572	0.101022	0.0034651	0.966843
THYM.Macrophages_M1	57	0.104758	0.164848	0.180367	0.0155187	0.419032
THYM.Macrophages_M2	67	0.25884	0.220578	0.227374	0.0067965	0.819025
THYM.Endothelial	110	0.375386	0.330235	0.327801	-0.00243348	0.819025
THYM.Fibroblasts	112	0.325477	0.25735	0.252845	-0.00450489	0.819025
THYM.Monocytes	77	0.518595	0.189454	0.195527	0.00607332	0.88902
THYM.Plasma_cells	44	0.0222209	0.141069	0.149622	0.00855271	0.266651
THYM.Immune_Score	76	0.487948	0.242077	0.24764	0.00556319	0.88902
UCS.CTLscore	165	6.88316e-05	4.63921	5.10618	0.466966	0.00165196
UCS.IFNgamma	178	0.000180275	6.15747	6.9844	0.826926	0.0021633
UCS.DCscore	344	0.3289	4.65983	4.74571	0.0858817	0.413942
UCS.FTRscore	357	0.441766	10.7547	10.7922	0.0374391	0.504876
UCS.TIDEscore	254	0.0147799	-0.780299	-0.350115	0.430184	0.045189
UCS.B_cells	578	0.00555622	-0.0108939	-0.0241723	-0.0132783	0.0333373
UCS.Cytotoxic_cells	215	0.00195827	-0.36209	-0.305419	0.0566711	0.0156662
UCS.Dendritic_cells	245	0.00965589	0.0361837	0.0687704	0.0325866	0.0386236
UCS.Eosinophils	382	0.709695	-0.144752	-0.145211	-0.000458824	0.709695
UCS.Macrophages	242	0.00833471	0.240117	0.265619	0.0255017	0.0386236
UCS.Mast_cells	341	0.305732	0.0887879	0.0932551	0.00446724	0.413942
UCS.NK_cells	314	0.145081	0.0581878	0.0674775	0.00928969	0.267842
UCS.Neutrophils	344	0.3289	-0.037497	-0.033739	0.00375799	0.413942
UCS.T_cells_CD4	478	0.255913	0.280436	0.278727	-0.00170873	0.413942
UCS.T_cells_CD8	476	0.269544	0.153511	0.149383	-0.00412794	0.413942
UCS.T_cells_gamma_delta	438	0.617681	0.14301	0.141149	-0.00186117	0.644537
UCS.T_regulatory_cells	303	0.10211	-0.25969	-0.238631	0.0210595	0.204221
UCS.Macrophages_M1	267	0.0262535	0.145961	0.177036	0.0310757	0.0630084
UCS.Macrophages_M2	257	0.0169459	0.17235	0.19421	0.02186	0.045189
UCS.Endothelial	298	0.086217	0.342112	0.345552	0.00344014	0.18811
UCS.Fibroblasts	360	0.470603	0.304789	0.311039	0.00625017	0.513385
UCS.Monocytes	256	0.0161953	0.140361	0.158902	0.0185411	0.045189
UCS.Plasma_cells	469	0.321056	0.149502	0.145273	-0.00422902	0.413942
UCS.Immune_Score	346	0.344952	0.212497	0.214006	0.00150876	0.413942
UVM.CTLscore	449	0.000602011	4.72437	5.41626	0.691889	0.00288966
UVM.IFNgamma	372	2.26623e-05	5.5888	6.77508	1.18628	0.000543895
UVM.DCscore	447	0.000557992	4.43585	4.78557	0.349716	0.00288966
UVM.FTRscore	653	0.159438	9.93698	10.1108	0.173818	0.212584
UVM.TIDEscore	743	0.588582	-0.855755	-0.461368	0.394387	0.595205
UVM.B_cells	670	0.213988	-0.0453008	-0.0423823	0.00291852	0.244558
UVM.Cytotoxic_cells	447	0.000557992	-0.288265	-0.242615	0.0456497	0.00288966
UVM.Dendritic_cells	455	0.000753922	0.0523837	0.0754957	0.023112	0.00301569
UVM.Eosinophils	663	0.190103	-0.159108	-0.154846	0.00426244	0.236064
UVM.Macrophages	507	0.00447935	0.277707	0.288767	0.0110601	0.00977312
UVM.Mast_cells	515	0.00574284	0.111152	0.124938	0.0137859	0.0114857
UVM.NK_cells	463	0.00101119	0.0617759	0.0772462	0.0154703	0.00314535
UVM.Neutrophils	744	0.595205	-0.0313395	-0.0290268	0.00231266	0.595205
UVM.T_cells_CD4	580	0.0341625	0.267802	0.280846	0.013043	0.0546601
UVM.T_cells_CD8	652	0.156588	0.167886	0.169266	0.00137966	0.212584
UVM.T_cells_gamma_delta	589	0.0423693	0.0668329	0.0740285	0.00719564	0.063554
UVM.T_regulatory_cells	425	0.000234584	-0.233597	-0.212772	0.0208251	0.00281501
UVM.Macrophages_M1	501	0.00370156	0.175379	0.201444	0.0260651	0.00888373
UVM.Macrophages_M2	551	0.0162183	0.241762	0.25479	0.0130283	0.0278028
UVM.Endothelial	935	0.19672	0.348122	0.340295	-0.00782656	0.236064
UVM.Fibroblasts	528	0.00848048	0.28239	0.292762	0.0103719	0.0156563
UVM.Monocytes	490	0.00258371	0.164573	0.17325	0.00867628	0.0068899
UVM.Plasma_cells	857	0.588582	0.137614	0.135349	-0.00226421	0.595205
UVM.Immune_Score	464	0.00104845	0.208571	0.214997	0.0064257	0.00314535

## Sheet: ST.6
Supplementary Table 6. Wilcoxon test for abundance of immune cells and immune-related scores between responder and progressor in each of four immunotherapy datasets
	statistic	p	M_Progressor	M_Responder	Diff	adjp
IMvigor210.B_cells	8506	0.272158	-0.0346422	-0.0400304	-0.00538817	0.544317
IMvigor210.Cytotoxic_cells	8539.5	0.249415	0.0928753	0.0743954	-0.0184799	0.544317
IMvigor210.Dendritic_cells	7727	0.882204	-0.0321145	-0.0250714	0.00704306	0.917492
IMvigor210.Eosinophils	7941	0.846936	-0.0480128	-0.0544692	-0.00645642	0.917492
IMvigor210.Macrophages	8664	0.176629	0.177371	0.159872	-0.0174995	0.544317
IMvigor210.Mast_cells	7322	0.425481	0.0477142	0.0638732	0.0161589	0.683942
IMvigor210.NK_cells	6753	0.0875563	-0.197362	-0.170715	0.0266477	0.437381
IMvigor210.Neutrophils	7707	0.856984	0.00506329	0.00923679	0.00417351	0.917492
IMvigor210.T_cells_CD4	7464	0.569032	-0.0741509	-0.0454269	0.028724	0.778676
IMvigor210.T_cells_CD8	7428	0.530564	-0.0632008	-0.0318067	0.031394	0.76637
IMvigor210.T_cells_gamma_delta	7294	0.399899	-0.0838067	-0.0460983	0.0377083	0.683942
IMvigor210.T_regulatory_cells	7323	0.426412	-0.0850776	-0.0550751	0.0300025	0.683942
IMvigor210.Macrophages_M1	7101	0.249745	0.036386	0.071653	0.035267	0.544317
IMvigor210.Macrophages_M2	8797	0.117757	0.0609375	0.047695	-0.0132425	0.437381
IMvigor210.Endothelial	8822	0.108646	0.0858747	0.0618236	-0.0240512	0.437381
IMvigor210.Fibroblasts	9402	0.0112958	0.335066	0.288187	-0.0468798	0.146845
IMvigor210.Monocytes	8531	0.255057	-0.0672687	-0.0840681	-0.0167994	0.544317
IMvigor210.Immune_Score	7714	0.865796	-0.0317127	-0.016808	0.0149046	0.917492
IMvigor210.CTLscore	6119	0.00644889	6.65528	6.95695	0.301671	0.146845
IMvigor210.IFNgamma	6796	0.101099	8.87188	9.18842	0.316541	0.437381
IMvigor210.DCscore	8042	0.722723	7.67453	7.68266	0.00812923	0.8948
IMvigor210.FTRscore	9023	0.0540681	11.2473	10.8899	-0.357446	0.437381
IMvigor210.TIDEscore	7816	0.995527	-0.0588892	-0.0252675	0.0336217	0.995527
IMvigor210.CHPsigP	7576	0.696489	0.0172721	0.013006	-0.00426615	0.8948
IMvigor210.CHPsigN	8295	0.447193	0.0458575	-0.00470912	-0.0505666	0.683942
IMvigor210.CHPscore	7103	0.251066	-0.0217588	0.0267018	0.0484606	0.544317
GSE91061.B_cells	132	0.122288	-0.0174302	0.0402326	0.0576628	0.278196
GSE91061.Cytotoxic_cells	151	0.285377	-0.0374297	0.0363253	0.0737549	0.353324
GSE91061.Dendritic_cells	143	0.204818	0.118479	0.214967	0.0964877	0.292709
GSE91061.Eosinophils	136	0.148744	0.131067	0.220979	0.0899123	0.278196
GSE91061.Macrophages	155	0.332525	0.231169	0.298665	0.0674963	0.392984
GSE91061.Mast_cells	130	0.110473	0.113898	0.200682	0.0867847	0.278196
GSE91061.NK_cells	137	0.155972	-0.0897688	-0.00712405	0.0826447	0.278196
GSE91061.Neutrophils	133	0.128541	0.0357142	0.126932	0.0912177	0.278196
GSE91061.T_cells_CD4	139	0.171197	0.0303592	0.109314	0.0789553	0.278196
GSE91061.T_cells_CD8	138	0.163456	0.0271811	0.108613	0.0814317	0.278196
GSE91061.T_cells_gamma_delta	131	0.116267	-0.0338063	0.0616754	0.0954817	0.278196
GSE91061.T_regulatory_cells	127	0.0944105	0.0187389	0.132526	0.113788	0.278196
GSE91061.Macrophages_M1	137	0.155972	0.129855	0.235998	0.106143	0.278196
GSE91061.Macrophages_M2	157	0.357824	0.250757	0.320277	0.0695201	0.404497
GSE91061.Endothelial	122	0.0717269	0.213772	0.301017	0.0872454	0.278196
GSE91061.Fibroblasts	177	0.668934	0.201697	0.257954	0.0562577	0.695691
GSE91061.Monocytes	144	0.213903	0.11655	0.18538	0.0688305	0.292709
GSE91061.Immune_Score	141	0.18747	0.0916806	0.15205	0.0603696	0.286719
GSE91061.CTLscore	162	0.426018	7.94508	8.31258	0.367494	0.46152
GSE91061.IFNgamma	134	0.135032	9.64249	10.5951	0.952604	0.278196
GSE91061.DCscore	134	0.135032	8.07141	8.49589	0.424485	0.278196
GSE91061.FTRscore	188	0.873909	10.8807	11.2805	0.399843	0.873909
GSE91061.TIDEscore	151	0.285377	-0.348577	-0.221106	0.127471	0.353324
GSE91061.CHPsigP	290	0.0173528	0.000177363	-0.0796342	-0.0798116	0.225586
GSE91061.CHPsigN	133	0.128541	-0.0167814	0.154706	0.171488	0.278196
GSE91061.CHPscore	324	0.000830938	0.10873	-0.243662	-0.352392	0.0216044
GSE111636.B_cells	13	0.792208	0.468398	0.478122	0.00972397	0.858225
GSE111636.Cytotoxic_cells	12	0.662338	0.325766	0.357422	0.0316554	0.858225
GSE111636.Dendritic_cells	6	0.125541	0.0957849	0.142329	0.0465442	0.742857
GSE111636.Eosinophils	8	0.246753	-0.263358	-0.22759	0.0357679	0.742857
GSE111636.Macrophages	7	0.177489	0.208619	0.229354	0.0207353	0.742857
GSE111636.Mast_cells	13	0.792208	-0.292716	-0.271838	0.0208777	0.858225
GSE111636.NK_cells	18	0.662338	0.250157	0.22026	-0.029897	0.858225
GSE111636.Neutrophils	23	0.177489	0.039516	-0.0239867	-0.0635026	0.742857
GSE111636.T_cells_CD4	10	0.428571	0.406388	0.430664	0.0242761	0.742857
GSE111636.T_cells_CD8	10	0.428571	0.365507	0.388979	0.0234726	0.742857
GSE111636.T_cells_gamma_delta	13	0.792208	0.254632	0.264619	0.00998674	0.858225
GSE111636.T_regulatory_cells	9	0.329004	0.506242	0.583946	0.0777041	0.742857
GSE111636.Macrophages_M1	10	0.428571	0.0687607	0.11535	0.0465888	0.742857
GSE111636.Macrophages_M2	13	0.792208	0.339864	0.364007	0.0241435	0.858225
GSE111636.Endothelial	26	0.0519481	0.0482063	-0.0143386	-0.0625449	0.742857
GSE111636.Fibroblasts	22	0.246753	0.231528	0.200608	-0.0309194	0.742857
GSE111636.Monocytes	19	0.536797	0.50068	0.494049	-0.00663118	0.820983
GSE111636.Immune_Score	10	0.428571	0.285469	0.309312	0.0238434	0.742857
GSE111636.CTLscore	14	0.930736	3.27374	3.27229	-0.00144092	0.967965
GSE111636.IFNgamma	9	0.329004	3.40119	3.50432	0.103131	0.742857
GSE111636.DCscore	11	0.536797	3.19155	3.27843	0.0868776	0.820983
GSE111636.FTRscore	9	0.329004	4.60443	4.66424	0.0598016	0.742857
GSE111636.TIDEscore	21	0.329004	0.0237197	-0.305111	-0.328831	0.742857
GSE111636.CHPsigP	15	1	0.131059	0.0615657	-0.0694932	1
GSE111636.CHPsigN	18	0.662338	0.162174	0.057871	-0.104303	0.858225
GSE111636.CHPscore	7	0.177489	-0.0311152	0.0439516	0.0750667	0.742857
GSE194040.B_cells	307	0.00052605	-0.0640254	0.0235742	0.0875996	0.00186362
GSE194040.Cytotoxic_cells	343	0.00267762	-0.028901	0.0770482	0.105949	0.00401644
GSE194040.Dendritic_cells	272	8.48637e-05	0.156683	0.229964	0.0732812	0.000763773
GSE194040.Eosinophils	395	0.0188973	0.0705089	0.123371	0.0528622	0.0242965
GSE194040.Macrophages	304	0.000454304	0.204385	0.258077	0.0536915	0.00186362
GSE194040.Mast_cells	400	0.0222898	0.0199674	0.0601237	0.0401563	0.0273557
GSE194040.NK_cells	342	0.00256743	-0.0678474	0.0207819	0.0886293	0.00401644
GSE194040.Neutrophils	269	7.17102e-05	-0.0545961	0.0236364	0.0782326	0.000763773
GSE194040.T_cells_CD4	323	0.00111679	0.0815354	0.173536	0.0920007	0.00274122
GSE194040.T_cells_CD8	355	0.00437406	0.0707658	0.152789	0.0820233	0.00621577
GSE194040.T_cells_gamma_delta	329	0.00146287	0.0296441	0.131874	0.10223	0.00317605
GSE194040.T_regulatory_cells	342	0.00256743	0.041116	0.131172	0.0900557	0.00401644
GSE194040.Macrophages_M1	296	0.000304618	0.187714	0.246497	0.0587834	0.00186362
GSE194040.Macrophages_M2	330	0.00152921	0.197061	0.271297	0.0742354	0.00317605
GSE194040.Endothelial	661	0.39079	-0.0555715	-0.0872267	-0.0316552	0.422053
GSE194040.Fibroblasts	864	0.000735643	0.159958	0.094285	-0.0656732	0.00220693
GSE194040.Monocytes	308	0.000552184	0.0964034	0.15174	0.0553362	0.00186362
GSE194040.Plasma_cells	334	0.00182273	0.0556526	0.187856	0.132203	0.00351526
GSE194040.Immune_Score	308	0.000552184	0.0715058	0.139197	0.0676916	0.00186362
GSE194040.CTLscore	359	0.00512334	5.57016	5.89318	0.323021	0.00691652
GSE194040.IFNgamma	268	6.77655e-05	7.35092	7.94292	0.591998	0.000763773
GSE194040.DCscore	567	0.796659	6.25377	6.28923	0.0354628	0.8273
GSE194040.FTRscore	594	0.956996	8.09164	8.12065	0.0290101	0.956996
GSE194040.TIDEscore	487	0.22235	-0.429916	0.0418505	0.471767	0.250144
GSE194040.CHPsigP	746	0.0587107	0.0380548	-0.093319	-0.131374	0.0689213
GSE194040.CHPsigN	338	0.00216634	-0.0321457	0.156137	0.188283	0.00389942
GSE194040.CHPscore	858	0.000973354	0.017954	-0.219171	-0.237125	0.00262806

## Sheet: ST.7
Supplementary Table 7. Response rate or complete pathological response rate between high and low CHP score groups
Dataset	statistic	pvlaue	ORR in High CHP score	ORR in Low CHP score
GSE194040 (Paclitaxel+ Pembrolizumab Arm)	5.01904	0.00300447	0.222222	0.595238
IMvigor210	0.631566	0.128548	0.268456	0.187919
GSE91061	7.64663	0.0120014	0.0714286	0.380952
GSE111636	0.1553	0.242424	0.8	0.333333

## Sheet: ST.8
Supplementary Table 8. Univariate logistic regression of abundance of immune cells and immune-related scores for pCR in each treatment arm in GSE194040
	coefficient	p	OR	Lower OR 95% CI	Upper OR 95% CI
B_cells.Paclitaxel	3.03544	0.0550697	20.81	0.936239	462.551
B_cells.Paclitaxel+ABT888+Carboplatin	4.67935	0.0337551	107.701	1.43236	8098.14
B_cells.Paclitaxel+AMG386	6.59609	0.000614608	732.229	16.803	31908.6
B_cells.Paclitaxel+AMG386+Trastuzumab	-2.73681	0.599307	0.0647767	2.38497e-06	1759.36
B_cells.Paclitaxel+Ganetespib	3.89515	0.0823794	49.1635	0.606606	3984.55
B_cells.Paclitaxel+Ganitumab	6.01421	0.00318381	409.203	7.52027	22266.1
B_cells.Paclitaxel+MK-2206	3.20263	0.168248	24.597	0.258457	2340.87
B_cells.Paclitaxel+MK-2206+Trastuzumab	7.92961	0.0244487	2778.35	2.77924	2.77746e+06
B_cells.Paclitaxel+Neratinib	4.5557	0.00557284	95.1737	3.79792	2385
B_cells.Paclitaxel+Pembrolizumab	8.15019	0.0016114	3464.03	21.8723	548617
B_cells.Paclitaxel+Pertuzumab+Trastuzumab	5.07855	0.0946888	160.542	0.415765	61991
B_cells.Paclitaxel+Trastuzumab	7.73064	0.041536	2277.05	1.34517	3.85451e+06
B_cells.T-DM1+Pertuzumab	3.17766	0.20248	23.9905	0.181052	3178.88
Cytotoxic_cells.Paclitaxel	3.40026	0.0248845	29.9718	1.53621	584.756
Cytotoxic_cells.Paclitaxel+ABT888+Carboplatin	4.1775	0.0276514	65.2025	1.58329	2685.14
Cytotoxic_cells.Paclitaxel+AMG386	7.12932	0.0002768	1248.03	26.7466	58234.6
Cytotoxic_cells.Paclitaxel+AMG386+Trastuzumab	-3.01401	0.502619	0.0490944	7.31171e-06	329.644
Cytotoxic_cells.Paclitaxel+Ganetespib	4.09994	0.0325377	60.3366	1.40629	2588.72
Cytotoxic_cells.Paclitaxel+Ganitumab	4.70425	0.00566363	110.415	3.9418	3092.89
Cytotoxic_cells.Paclitaxel+MK-2206	3.76512	0.081831	43.1688	0.621523	2998.35
Cytotoxic_cells.Paclitaxel+MK-2206+Trastuzumab	4.10024	0.10802	60.3546	0.40653	8960.42
Cytotoxic_cells.Paclitaxel+Neratinib	3.77591	0.00922918	43.6371	2.54282	748.852
Cytotoxic_cells.Paclitaxel+Pembrolizumab	5.92432	0.00623918	374.026	5.35871	26106.1
Cytotoxic_cells.Paclitaxel+Pertuzumab+Trastuzumab	3.3327	0.177118	28.0139	0.221587	3541.62
Cytotoxic_cells.Paclitaxel+Trastuzumab	3.86696	0.22694	47.7966	0.0902041	25326.1
Cytotoxic_cells.T-DM1+Pertuzumab	2.74392	0.210009	15.5477	0.213032	1134.73
Dendritic_cells.Paclitaxel	5.11849	0.0082104	167.083	3.75543	7433.66
Dendritic_cells.Paclitaxel+ABT888+Carboplatin	6.30407	0.0163383	546.791	3.18534	93861.3
Dendritic_cells.Paclitaxel+AMG386	10.5989	6.95668e-05	40089.8	216.262	7.43169e+06
Dendritic_cells.Paclitaxel+AMG386+Trastuzumab	-5.21286	0.448137	0.00544606	7.69676e-09	3853.51
Dendritic_cells.Paclitaxel+Ganetespib	5.03381	0.0321585	153.517	1.53531	15350.3
Dendritic_cells.Paclitaxel+Ganitumab	4.77217	0.025159	118.175	1.81238	7705.49
Dendritic_cells.Paclitaxel+MK-2206	4.12682	0.130587	61.9804	0.294226	13056.5
Dendritic_cells.Paclitaxel+MK-2206+Trastuzumab	5.37673	0.16962	216.315	0.100641	464940
Dendritic_cells.Paclitaxel+Neratinib	4.82969	0.010854	125.172	3.04556	5144.5
Dendritic_cells.Paclitaxel+Pembrolizumab	11.4178	0.000743257	90929.1	119.513	6.91813e+07
Dendritic_cells.Paclitaxel+Pertuzumab+Trastuzumab	4.65367	0.100818	104.969	0.404589	27234
Dendritic_cells.Paclitaxel+Trastuzumab	7.67165	0.0939584	2146.61	0.27095	1.70066e+07
Dendritic_cells.T-DM1+Pertuzumab	5.30952	0.110391	202.252	0.298488	137044
Eosinophils.Paclitaxel	4.4268	0.0128791	83.6633	2.5555	2739.02
Eosinophils.Paclitaxel+ABT888+Carboplatin	4.55641	0.0615832	95.2408	0.801692	11314.6
Eosinophils.Paclitaxel+AMG386	8.95477	0.00035699	7744.75	56.7416	1.05709e+06
Eosinophils.Paclitaxel+AMG386+Trastuzumab	-13.1341	0.24352	1.97672e-06	5.12563e-16	7623.31
Eosinophils.Paclitaxel+Ganetespib	3.26162	0.106115	26.0917	0.499341	1363.35
Eosinophils.Paclitaxel+Ganitumab	4.00622	0.0551609	54.939	0.91531	3297.57
Eosinophils.Paclitaxel+MK-2206	3.42928	0.194276	30.8544	0.173991	5471.52
Eosinophils.Paclitaxel+MK-2206+Trastuzumab	3.60375	0.314367	36.7358	0.0328226	41115.4
Eosinophils.Paclitaxel+Neratinib	4.76803	0.0136406	117.687	2.66268	5201.62
Eosinophils.Paclitaxel+Pembrolizumab	5.33686	0.0303861	207.859	1.65777	26062.4
Eosinophils.Paclitaxel+Pertuzumab+Trastuzumab	3.2006	0.272412	24.5474	0.080859	7452.15
Eosinophils.Paclitaxel+Trastuzumab	6.81147	0.11257	908.204	0.201469	4.09409e+06
Eosinophils.T-DM1+Pertuzumab	5.80829	0.084024	333.05	0.458196	242084
Macrophages.Paclitaxel	6.28593	0.00694773	536.966	5.59447	51538.8
Macrophages.Paclitaxel+ABT888+Carboplatin	5.868	0.0545147	353.541	0.892567	140036
Macrophages.Paclitaxel+AMG386	11.4399	0.000171941	92961.8	237.927	3.63216e+07
Macrophages.Paclitaxel+AMG386+Trastuzumab	-5.5456	0.507918	0.00390462	2.89683e-10	52630
Macrophages.Paclitaxel+Ganetespib	8.12232	0.00715003	3368.84	9.05949	1.25273e+06
Macrophages.Paclitaxel+Ganitumab	4.88338	0.054648	132.077	0.907258	19227.5
Macrophages.Paclitaxel+MK-2206	4.81557	0.173639	123.417	0.119874	127065
Macrophages.Paclitaxel+MK-2206+Trastuzumab	3.908	0.437137	49.799	0.00260753	951070
Macrophages.Paclitaxel+Neratinib	4.13752	0.0479596	62.6475	1.03786	3781.54
Macrophages.Paclitaxel+Pembrolizumab	11.5187	0.00250584	100575	57.376	1.76298e+08
Macrophages.Paclitaxel+Pertuzumab+Trastuzumab	4.64815	0.150588	104.392	0.184598	59035
Macrophages.Paclitaxel+Trastuzumab	7.83053	0.141903	2516.25	0.0728811	8.68748e+07
Macrophages.T-DM1+Pertuzumab	10.746	0.0209807	46443.7	5.06198	4.26121e+08
Mast_cells.Paclitaxel	4.49314	0.0168005	89.4018	2.24806	3555.36
Mast_cells.Paclitaxel+ABT888+Carboplatin	3.77962	0.0980955	43.7994	0.49721	3858.32
Mast_cells.Paclitaxel+AMG386	9.22536	0.000342759	10151.4	65.0786	1.58348e+06
Mast_cells.Paclitaxel+AMG386+Trastuzumab	-9.45749	0.236426	7.81024e-05	1.23965e-11	492.072
Mast_cells.Paclitaxel+Ganetespib	4.80974	0.045873	122.7	1.09216	13784.9
Mast_cells.Paclitaxel+Ganitumab	3.8274	0.0625222	45.9428	0.818628	2578.39
Mast_cells.Paclitaxel+MK-2206	3.2373	0.23292	25.4648	0.124706	5199.88
Mast_cells.Paclitaxel+MK-2206+Trastuzumab	5.16839	0.19383	175.632	0.0722355	427030
Mast_cells.Paclitaxel+Neratinib	4.43612	0.0174564	84.4464	2.1776	3274.79
Mast_cells.Paclitaxel+Pembrolizumab	5.20603	0.0413194	182.368	1.22754	27093.3
Mast_cells.Paclitaxel+Pertuzumab+Trastuzumab	5.39884	0.108045	221.149	0.305553	160060
Mast_cells.Paclitaxel+Trastuzumab	4.75327	0.228015	115.963	0.051052	263405
Mast_cells.T-DM1+Pertuzumab	5.49908	0.097113	244.467	0.368782	162058
NK_cells.Paclitaxel	3.63049	0.0106984	37.7313	2.32256	612.969
NK_cells.Paclitaxel+ABT888+Carboplatin	3.50197	0.0467754	33.1806	1.05123	1047.3
NK_cells.Paclitaxel+AMG386	6.54993	0.000285912	699.196	20.3116	24068.8
NK_cells.Paclitaxel+AMG386+Trastuzumab	-3.01319	0.482888	0.0491349	1.08653e-05	222.197
NK_cells.Paclitaxel+Ganetespib	3.4296	0.0545022	30.8643	0.935902	1017.84
NK_cells.Paclitaxel+Ganitumab	3.82428	0.0123352	45.8	2.29099	915.603
NK_cells.Paclitaxel+MK-2206	3.16693	0.108696	23.7345	0.495291	1137.36
NK_cells.Paclitaxel+MK-2206+Trastuzumab	4.02662	0.119716	56.0712	0.351522	8943.91
NK_cells.Paclitaxel+Neratinib	3.6694	0.00780749	39.2283	2.62733	585.711
NK_cells.Paclitaxel+Pembrolizumab	5.46926	0.00708	237.283	4.43186	12704.2
NK_cells.Paclitaxel+Pertuzumab+Trastuzumab	3.60684	0.128927	36.8494	0.350264	3876.74
NK_cells.Paclitaxel+Trastuzumab	4.85647	0.121998	128.569	0.272904	60571.2
NK_cells.T-DM1+Pertuzumab	2.45399	0.259668	11.6347	0.163151	829.705
Neutrophils.Paclitaxel	5.54708	0.00860137	256.487	4.09302	16072.6
Neutrophils.Paclitaxel+ABT888+Carboplatin	8.89345	0.00511468	7284.07	14.4043	3.68346e+06
Neutrophils.Paclitaxel+AMG386	11.1104	0.000100753	66862.2	247.321	1.80759e+07
Neutrophils.Paclitaxel+AMG386+Trastuzumab	-16.0915	0.210219	1.02698e-07	1.20172e-18	8776.39
Neutrophils.Paclitaxel+Ganetespib	5.52636	0.0256412	251.227	1.9595	32209.7
Neutrophils.Paclitaxel+Ganitumab	5.64993	0.0180059	284.273	2.63427	30676.9
Neutrophils.Paclitaxel+MK-2206	3.85251	0.211998	47.111	0.111096	19977.7
Neutrophils.Paclitaxel+MK-2206+Trastuzumab	5.36068	0.252502	212.869	0.0219019	2.06892e+06
Neutrophils.Paclitaxel+Neratinib	5.60358	0.0120886	271.396	3.41156	21590.1
Neutrophils.Paclitaxel+Pembrolizumab	12.5573	0.00125204	284159	138.36	5.83595e+08
Neutrophils.Paclitaxel+Pertuzumab+Trastuzumab	7.04771	0.0519845	1150.22	0.941224	1.40563e+06
Neutrophils.Paclitaxel+Trastuzumab	7.00084	0.179742	1097.56	0.0396696	3.03666e+07
Neutrophils.T-DM1+Pertuzumab	8.67147	0.0312173	5834.05	2.1863	1.55679e+07
T_cells_CD4.Paclitaxel	3.98242	0.00825575	53.6465	2.79386	1030.1
T_cells_CD4.Paclitaxel+ABT888+Carboplatin	4.12969	0.0344414	62.1589	1.3532	2855.25
T_cells_CD4.Paclitaxel+AMG386	7.14601	0.00024323	1269.04	27.9088	57704.4
T_cells_CD4.Paclitaxel+AMG386+Trastuzumab	-3.57653	0.456843	0.0279725	2.26551e-06	345.381
T_cells_CD4.Paclitaxel+Ganetespib	3.59699	0.0659219	36.4884	0.789233	1686.96
T_cells_CD4.Paclitaxel+Ganitumab	4.66638	0.0066853	106.312	3.64786	3098.3
T_cells_CD4.Paclitaxel+MK-2206	3.31846	0.119347	27.6179	0.424241	1797.91
T_cells_CD4.Paclitaxel+MK-2206+Trastuzumab	5.04512	0.0743188	155.264	0.609195	39571.5
T_cells_CD4.Paclitaxel+Neratinib	3.85118	0.0076439	47.0483	2.77708	797.077
T_cells_CD4.Paclitaxel+Pembrolizumab	6.94723	0.00280222	1040.26	10.9266	99037
T_cells_CD4.Paclitaxel+Pertuzumab+Trastuzumab	3.68489	0.130141	39.8409	0.337276	4706.21
T_cells_CD4.Paclitaxel+Trastuzumab	5.1783	0.119557	177.381	0.261399	120367
T_cells_CD4.T-DM1+Pertuzumab	2.69878	0.239657	14.8615	0.165349	1335.75
T_cells_CD8.Paclitaxel	3.97938	0.00910479	53.4841	2.68829	1064.08
T_cells_CD8.Paclitaxel+ABT888+Carboplatin	3.72489	0.0498309	41.4665	1.00276	1714.74
T_cells_CD8.Paclitaxel+AMG386	7.25089	0.000216463	1409.37	30.2319	65702.5
T_cells_CD8.Paclitaxel+AMG386+Trastuzumab	-2.95213	0.507292	0.0522286	8.47468e-06	321.879
T_cells_CD8.Paclitaxel+Ganetespib	3.75774	0.0592041	42.8516	0.864181	2124.85
T_cells_CD8.Paclitaxel+Ganitumab	4.23494	0.0115519	69.0573	2.58155	1847.31
T_cells_CD8.Paclitaxel+MK-2206	3.11536	0.147524	22.5415	0.3327	1527.26
T_cells_CD8.Paclitaxel+MK-2206+Trastuzumab	4.81604	0.0890104	123.475	0.479805	31775.6
T_cells_CD8.Paclitaxel+Neratinib	3.64605	0.0104316	38.3229	2.35345	624.039
T_cells_CD8.Paclitaxel+Pembrolizumab	6.06035	0.00662223	428.523	5.39677	34026.3
T_cells_CD8.Paclitaxel+Pertuzumab+Trastuzumab	3.49185	0.160554	32.8468	0.250206	4312.1
T_cells_CD8.Paclitaxel+Trastuzumab	5.07275	0.129047	159.613	0.228211	111635
T_cells_CD8.T-DM1+Pertuzumab	2.44111	0.288892	11.4857	0.126161	1045.66
T_cells_gamma_delta.Paclitaxel	3.42497	0.0113761	30.7218	2.16551	435.846
T_cells_gamma_delta.Paclitaxel+ABT888+Carboplatin	3.45747	0.0414069	31.7364	1.14422	880.251
T_cells_gamma_delta.Paclitaxel+AMG386	6.64809	0.000152087	771.312	24.7283	24058.4
T_cells_gamma_delta.Paclitaxel+AMG386+Trastuzumab	-2.31088	0.546804	0.099174	5.39426e-05	182.332
T_cells_gamma_delta.Paclitaxel+Ganetespib	3.74409	0.0314056	42.2704	1.39646	1279.51
T_cells_gamma_delta.Paclitaxel+Ganitumab	3.72577	0.0113679	41.5032	2.31822	743.03
T_cells_gamma_delta.Paclitaxel+MK-2206	3.02707	0.11721	20.6366	0.467622	910.712
T_cells_gamma_delta.Paclitaxel+MK-2206+Trastuzumab	4.08984	0.110149	59.7304	0.395387	9023.35
T_cells_gamma_delta.Paclitaxel+Neratinib	3.53419	0.00662073	34.2674	2.67293	439.313
T_cells_gamma_delta.Paclitaxel+Pembrolizumab	6.08609	0.00293979	439.697	7.9654	24271.7
T_cells_gamma_delta.Paclitaxel+Pertuzumab+Trastuzumab	3.68893	0.0955508	40.002	0.522683	3061.43
T_cells_gamma_delta.Paclitaxel+Trastuzumab	5.00163	0.0996037	148.655	0.386272	57209
T_cells_gamma_delta.T-DM1+Pertuzumab	2.80012	0.17251	16.4467	0.294375	918.873
T_regulatory_cells.Paclitaxel	3.7644	0.00878333	43.1378	2.58245	720.582
T_regulatory_cells.Paclitaxel+ABT888+Carboplatin	3.90788	0.034665	49.7934	1.32544	1870.61
T_regulatory_cells.Paclitaxel+AMG386	6.73628	0.000282555	842.42	22.1961	31972.8
T_regulatory_cells.Paclitaxel+AMG386+Trastuzumab	-3.24005	0.445917	0.0391618	9.43323e-06	162.579
T_regulatory_cells.Paclitaxel+Ganetespib	2.97809	0.0911673	19.6503	0.620509	622.286
T_regulatory_cells.Paclitaxel+Ganitumab	4.26329	0.00728899	71.0434	3.156	1599.23
T_regulatory_cells.Paclitaxel+MK-2206	2.98666	0.135143	19.8193	0.394086	996.747
T_regulatory_cells.Paclitaxel+MK-2206+Trastuzumab	4.42784	0.0967314	83.7499	0.450567	15567.2
T_regulatory_cells.Paclitaxel+Neratinib	3.7621	0.00648963	43.0386	2.86674	646.142
T_regulatory_cells.Paclitaxel+Pembrolizumab	5.99316	0.00365797	400.68	7.03844	22809.6
T_regulatory_cells.Paclitaxel+Pertuzumab+Trastuzumab	3.97471	0.0855601	53.2348	0.573283	4943.36
T_regulatory_cells.Paclitaxel+Trastuzumab	4.95398	0.122738	141.738	0.262593	76505.3
T_regulatory_cells.T-DM1+Pertuzumab	2.54733	0.243738	12.773	0.176281	925.504
Macrophages_M1.Paclitaxel	5.8269	0.00314485	339.305	7.09756	16220.7
Macrophages_M1.Paclitaxel+ABT888+Carboplatin	5.07332	0.0392079	159.703	1.28537	19842.6
Macrophages_M1.Paclitaxel+AMG386	11.2024	6.4706e-05	73309.8	300.792	1.78672e+07
Macrophages_M1.Paclitaxel+AMG386+Trastuzumab	-3.97239	0.530731	0.0188284	7.60392e-08	4662.16
Macrophages_M1.Paclitaxel+Ganetespib	7.03663	0.00617717	1137.55	7.38876	175134
Macrophages_M1.Paclitaxel+Ganitumab	4.62073	0.0295534	101.568	1.58217	6520.16
Macrophages_M1.Paclitaxel+MK-2206	4.83501	0.0907522	125.839	0.46414	34118
Macrophages_M1.Paclitaxel+MK-2206+Trastuzumab	4.48503	0.257772	88.6793	0.0375277	209552
Macrophages_M1.Paclitaxel+Neratinib	4.17086	0.0183258	64.7711	2.02481	2071.95
Macrophages_M1.Paclitaxel+Pembrolizumab	10.4884	0.00154367	35895.5	54.3847	2.36921e+07
Macrophages_M1.Paclitaxel+Pertuzumab+Trastuzumab	5.10004	0.061689	164.028	0.779128	34532.4
Macrophages_M1.Paclitaxel+Trastuzumab	7.53636	0.0919387	1875	0.292742	1.20092e+07
Macrophages_M1.T-DM1+Pertuzumab	7.71372	0.0317624	2238.85	1.96061	2.55659e+06
Macrophages_M2.Paclitaxel	5.8318	0.0079056	340.971	4.61085	25214.7
Macrophages_M2.Paclitaxel+ABT888+Carboplatin	5.33057	0.0630593	206.555	0.748119	57029.7
Macrophages_M2.Paclitaxel+AMG386	9.77647	0.00027081	17614.3	91.3607	3.39603e+06
Macrophages_M2.Paclitaxel+AMG386+Trastuzumab	-2.85788	0.724609	0.0573904	7.14416e-09	461028
Macrophages_M2.Paclitaxel+Ganetespib	5.69566	0.0313082	297.573	1.66694	53120.9
Macrophages_M2.Paclitaxel+Ganitumab	4.00502	0.0668405	54.8729	0.757292	3976.06
Macrophages_M2.Paclitaxel+MK-2206	3.82951	0.224389	46.0398	0.0955292	22188.6
Macrophages_M2.Paclitaxel+MK-2206+Trastuzumab	5.74616	0.192477	312.987	0.0552835	1.77198e+06
Macrophages_M2.Paclitaxel+Neratinib	3.54236	0.0673452	34.5485	0.77655	1537.05
Macrophages_M2.Paclitaxel+Pembrolizumab	9.36343	0.005086	11654.3	16.6556	8.15486e+06
Macrophages_M2.Paclitaxel+Pertuzumab+Trastuzumab	4.00011	0.184523	54.604	0.148348	20098.7
Macrophages_M2.Paclitaxel+Trastuzumab	6.04979	0.217894	424.025	0.0280561	6.40849e+06
Macrophages_M2.T-DM1+Pertuzumab	5.07473	0.156122	159.93	0.143932	177705
Endothelial.Paclitaxel	0.0249998	0.991305	1.02531	0.0114317	91.961
Endothelial.Paclitaxel+ABT888+Carboplatin	-2.27157	0.412988	0.10315	0.000448295	23.7342
Endothelial.Paclitaxel+AMG386	0.892071	0.74238	2.44018	0.0119492	498.315
Endothelial.Paclitaxel+AMG386+Trastuzumab	-2.18232	0.732818	0.112779	4.08111e-07	31165.9
Endothelial.Paclitaxel+Ganetespib	-2.46094	0.410418	0.0853543	0.000243469	29.9232
Endothelial.Paclitaxel+Ganitumab	-3.57266	0.218011	0.0280812	9.54333e-05	8.26286
Endothelial.Paclitaxel+MK-2206	2.29222	0.481723	9.89688	0.0166785	5872.74
Endothelial.Paclitaxel+MK-2206+Trastuzumab	8.56322	0.116408	5235.5	0.119224	2.29907e+08
Endothelial.Paclitaxel+Neratinib	2.80597	0.20484	16.5432	0.216178	1265.98
Endothelial.Paclitaxel+Pembrolizumab	-1.73169	0.559026	0.176985	0.000531112	58.9779
Endothelial.Paclitaxel+Pertuzumab+Trastuzumab	-9.02535	0.0981064	0.000120321	2.72833e-09	5.3062
Endothelial.Paclitaxel+Trastuzumab	1.31809	0.86159	3.73628	1.37198e-06	1.01749e+07
Endothelial.T-DM1+Pertuzumab	-5.97018	0.144206	0.00255378	8.4568e-07	7.71188
Fibroblasts.Paclitaxel	-0.698163	0.734144	0.497498	0.0088501	27.9663
Fibroblasts.Paclitaxel+ABT888+Carboplatin	-1.64119	0.514334	0.19375	0.0013963	26.8847
Fibroblasts.Paclitaxel+AMG386	-0.27304	0.885973	0.761062	0.0182267	31.7785
Fibroblasts.Paclitaxel+AMG386+Trastuzumab	9.66312	0.19751	15726.7	0.00651517	3.7962e+10
Fibroblasts.Paclitaxel+Ganetespib	-2.62578	0.262984	0.0723835	0.000729313	7.18397
Fibroblasts.Paclitaxel+Ganitumab	-6.05284	0.0140462	0.00235116	1.87738e-05	0.294451
Fibroblasts.Paclitaxel+MK-2206	-0.846562	0.753957	0.428887	0.00215403	85.3952
Fibroblasts.Paclitaxel+MK-2206+Trastuzumab	-1.40455	0.711462	0.245477	0.000143828	418.963
Fibroblasts.Paclitaxel+Neratinib	-1.94114	0.319332	0.14354	0.00314596	6.54927
Fibroblasts.Paclitaxel+Pembrolizumab	-8.58383	0.00685026	0.000187106	3.71527e-07	0.0942293
Fibroblasts.Paclitaxel+Pertuzumab+Trastuzumab	-0.874828	0.802915	0.416934	0.000432901	401.556
Fibroblasts.Paclitaxel+Trastuzumab	-2.05171	0.749483	0.128515	4.3631e-07	37854
Fibroblasts.T-DM1+Pertuzumab	-4.04969	0.279087	0.0174278	1.13888e-05	26.6691
Monocytes.Paclitaxel	5.4372	0.0106565	229.799	3.54046	14915.4
Monocytes.Paclitaxel+ABT888+Carboplatin	7.40618	0.020395	1646.12	3.14764	860872
Monocytes.Paclitaxel+AMG386	10.6938	0.000176484	44082.3	164.903	1.17842e+07
Monocytes.Paclitaxel+AMG386+Trastuzumab	-3.54407	0.626621	0.0288955	1.81896e-08	45902.7
Monocytes.Paclitaxel+Ganetespib	6.98767	0.0149773	1083.2	3.89001	301623
Monocytes.Paclitaxel+Ganitumab	4.56568	0.0516562	96.1283	0.96774	9548.68
Monocytes.Paclitaxel+MK-2206	4.08929	0.207048	59.6976	0.104037	34255.2
Monocytes.Paclitaxel+MK-2206+Trastuzumab	9.69791	0.0692588	16283.6	0.465515	5.69595e+08
Monocytes.Paclitaxel+Neratinib	4.5581	0.0295527	95.4024	1.57239	5788.38
Monocytes.Paclitaxel+Pembrolizumab	11.5806	0.00195818	106997	70.142	1.63217e+08
Monocytes.Paclitaxel+Pertuzumab+Trastuzumab	3.5483	0.28789	34.7541	0.0500098	24152.2
Monocytes.Paclitaxel+Trastuzumab	7.37032	0.181121	1588.14	0.0323343	7.80036e+07
Monocytes.T-DM1+Pertuzumab	4.51342	0.220859	91.2336	0.0663798	125393
Plasma_cells.Paclitaxel	2.22954	0.0543047	9.29556	0.959632	90.0421
Plasma_cells.Paclitaxel+ABT888+Carboplatin	2.25404	0.146458	9.52612	0.454654	199.596
Plasma_cells.Paclitaxel+AMG386	5.71688	9.42903e-05	303.954	17.2427	5358.1
Plasma_cells.Paclitaxel+AMG386+Trastuzumab	-3.67854	0.407956	0.0252597	4.15433e-06	153.587
Plasma_cells.Paclitaxel+Ganetespib	3.74534	0.0229664	42.3233	1.67735	1067.91
Plasma_cells.Paclitaxel+Ganitumab	4.58134	0.00253134	97.6455	4.99108	1910.34
Plasma_cells.Paclitaxel+MK-2206	2.60467	0.130122	13.5268	0.463904	394.423
Plasma_cells.Paclitaxel+MK-2206+Trastuzumab	5.30594	0.0347803	201.53	1.46142	27791.1
Plasma_cells.Paclitaxel+Neratinib	3.51334	0.00421418	33.5603	3.02541	372.278
Plasma_cells.Paclitaxel+Pembrolizumab	5.19668	0.00282846	180.671	5.96209	5474.95
Plasma_cells.Paclitaxel+Pertuzumab+Trastuzumab	4.59595	0.0381273	99.0819	1.28611	7633.27
Plasma_cells.Paclitaxel+Trastuzumab	7.79716	0.0106857	2433.68	6.11511	968554
Plasma_cells.T-DM1+Pertuzumab	3.90235	0.0320124	49.5186	1.39849	1753.39
Immune_Score.Paclitaxel	4.7527	0.0101276	115.897	3.09618	4338.26
Immune_Score.Paclitaxel+ABT888+Carboplatin	5.78808	0.0212609	326.386	2.36985	44951.3
Immune_Score.Paclitaxel+AMG386	9.79148	9.92058e-05	17880.8	129.189	2.47485e+06
Immune_Score.Paclitaxel+AMG386+Trastuzumab	-4.47376	0.478299	0.0114043	4.85649e-08	2678.02
Immune_Score.Paclitaxel+Ganetespib	5.51601	0.0255702	248.64	1.9616	31516.2
Immune_Score.Paclitaxel+Ganitumab	5.64073	0.00838708	281.667	4.24932	18670.4
Immune_Score.Paclitaxel+MK-2206	4.04707	0.130796	57.2293	0.300409	10902.4
Immune_Score.Paclitaxel+MK-2206+Trastuzumab	6.47155	0.0881242	646.486	0.380562	1.09823e+06
Immune_Score.Paclitaxel+Neratinib	4.87717	0.00778024	131.258	3.61649	4763.95
Immune_Score.Paclitaxel+Pembrolizumab	9.75906	0.0016314	17310.4	39.9376	7.50295e+06
Immune_Score.Paclitaxel+Pertuzumab+Trastuzumab	4.53089	0.121635	92.8412	0.299395	28789.7
Immune_Score.Paclitaxel+Trastuzumab	7.67874	0.0803532	2161.89	0.395353	1.18218e+07
Immune_Score.T-DM1+Pertuzumab	4.24295	0.15844	69.6131	0.191374	25322.1
CTLscore.Paclitaxel	0.752241	0.0134237	2.12175	1.1687	3.85198
CTLscore.Paclitaxel+ABT888+Carboplatin	0.702848	0.0820654	2.0195	0.914493	4.4597
CTLscore.Paclitaxel+AMG386	1.38073	0.000693861	3.97781	1.79125	8.83344
CTLscore.Paclitaxel+AMG386+Trastuzumab	-1.19233	0.267078	0.303513	0.0369564	2.49267
CTLscore.Paclitaxel+Ganetespib	0.847411	0.0443532	2.3336	1.02163	5.33039
CTLscore.Paclitaxel+Ganitumab	0.861062	0.0116379	2.36567	1.21184	4.61811
CTLscore.Paclitaxel+MK-2206	0.529757	0.215727	1.69852	0.734212	3.92934
CTLscore.Paclitaxel+MK-2206+Trastuzumab	0.848237	0.147011	2.33553	0.742161	7.34973
CTLscore.Paclitaxel+Neratinib	0.875518	0.00934377	2.40012	1.24026	4.64463
CTLscore.Paclitaxel+Pembrolizumab	1.16166	0.0134344	3.19524	1.27206	8.02604
CTLscore.Paclitaxel+Pertuzumab+Trastuzumab	0.670571	0.284246	1.95535	0.573046	6.67208
CTLscore.Paclitaxel+Trastuzumab	1.03623	0.149195	2.81858	0.689465	11.5225
CTLscore.T-DM1+Pertuzumab	0.641237	0.283081	1.89883	0.588841	6.12313
IFNgamma.Paclitaxel	0.762023	0.00238258	2.14261	1.31047	3.50315
IFNgamma.Paclitaxel+ABT888+Carboplatin	0.958218	0.00545066	2.60705	1.32636	5.12432
IFNgamma.Paclitaxel+AMG386	1.36924	7.50699e-05	3.93235	1.99667	7.74457
IFNgamma.Paclitaxel+AMG386+Trastuzumab	-0.462457	0.548381	0.629735	0.139088	2.85119
IFNgamma.Paclitaxel+Ganetespib	0.872694	0.00972305	2.39335	1.23509	4.63781
IFNgamma.Paclitaxel+Ganitumab	0.863835	0.0024785	2.37224	1.35569	4.15103
IFNgamma.Paclitaxel+MK-2206	0.644284	0.0804571	1.90462	0.924863	3.9223
IFNgamma.Paclitaxel+MK-2206+Trastuzumab	0.706094	0.157634	2.02606	0.760885	5.39494
IFNgamma.Paclitaxel+Neratinib	0.60943	0.0111899	1.83938	1.14862	2.94556
IFNgamma.Paclitaxel+Pembrolizumab	1.52158	0.000668983	4.57944	1.90591	11.0033
IFNgamma.Paclitaxel+Pertuzumab+Trastuzumab	0.770457	0.0653892	2.16075	0.952106	4.90372
IFNgamma.Paclitaxel+Trastuzumab	1.0583	0.081089	2.88145	0.877413	9.46279
IFNgamma.T-DM1+Pertuzumab	0.613812	0.150261	1.84746	0.800557	4.26342
DCscore.Paclitaxel	0.806287	0.0743362	2.23958	0.923799	5.42943
DCscore.Paclitaxel+ABT888+Carboplatin	1.68749	0.0526048	5.40591	0.981187	29.7842
DCscore.Paclitaxel+AMG386	0.749423	0.172314	2.11578	0.721225	6.20683
DCscore.Paclitaxel+AMG386+Trastuzumab	-0.995891	0.458454	0.369394	0.0265521	5.13903
DCscore.Paclitaxel+Ganetespib	-0.168629	0.792484	0.844822	0.240534	2.96726
DCscore.Paclitaxel+Ganitumab	0.843044	0.176865	2.32343	0.683533	7.89768
DCscore.Paclitaxel+MK-2206	0.824385	0.191099	2.28048	0.66263	7.8484
DCscore.Paclitaxel+MK-2206+Trastuzumab	1.26119	0.271129	3.5296	0.37343	33.3613
DCscore.Paclitaxel+Neratinib	0.481448	0.379301	1.61842	0.553307	4.73385
DCscore.Paclitaxel+Pembrolizumab	0.253207	0.632742	1.28815	0.455978	3.63906
DCscore.Paclitaxel+Pertuzumab+Trastuzumab	0.289989	0.762289	1.33641	0.204117	8.74989
DCscore.Paclitaxel+Trastuzumab	2.11185	0.105817	8.2635	0.639241	106.823
DCscore.T-DM1+Pertuzumab	-0.330808	0.691035	0.718343	0.140558	3.6712
FTRscore.Paclitaxel	0.450288	0.314983	1.56876	0.651795	3.77576
FTRscore.Paclitaxel+ABT888+Carboplatin	0.877309	0.151932	2.40442	0.724093	7.98411
FTRscore.Paclitaxel+AMG386	0.620432	0.214805	1.85973	0.697768	4.95666
FTRscore.Paclitaxel+AMG386+Trastuzumab	2.58033	0.223249	13.2015	0.207613	839.442
FTRscore.Paclitaxel+Ganetespib	0.525844	0.265554	1.69189	0.670418	4.2697
FTRscore.Paclitaxel+Ganitumab	-0.75064	0.174387	0.472064	0.159801	1.39451
FTRscore.Paclitaxel+MK-2206	0.229995	0.699947	1.25859	0.390754	4.05385
FTRscore.Paclitaxel+MK-2206+Trastuzumab	-0.815505	0.337911	0.442416	0.0834576	2.34528
FTRscore.Paclitaxel+Neratinib	-0.3058	0.499395	0.736534	0.303263	1.78882
FTRscore.Paclitaxel+Pembrolizumab	-0.129745	0.776478	0.878319	0.358641	2.15102
FTRscore.Paclitaxel+Pertuzumab+Trastuzumab	0.170034	0.80746	1.18535	0.301964	4.65302
FTRscore.Paclitaxel+Trastuzumab	-1.76676	0.201535	0.170885	0.0113558	2.57151
FTRscore.T-DM1+Pertuzumab	-0.286279	0.680984	0.751053	0.191843	2.94033
TIDEscore.Paclitaxel	0.304312	0.129472	1.35569	0.914782	2.00911
TIDEscore.Paclitaxel+ABT888+Carboplatin	0.250673	0.347443	1.28489	0.76167	2.16753
TIDEscore.Paclitaxel+AMG386	0.362415	0.101781	1.43679	0.930817	2.21781
TIDEscore.Paclitaxel+AMG386+Trastuzumab	0.346407	0.526673	1.41398	0.483831	4.1323
TIDEscore.Paclitaxel+Ganetespib	0.0498289	0.848305	1.05109	0.630814	1.75138
TIDEscore.Paclitaxel+Ganitumab	0.505646	0.0350646	1.65806	1.03606	2.65347
TIDEscore.Paclitaxel+MK-2206	0.226751	0.479373	1.25452	0.669263	2.35157
TIDEscore.Paclitaxel+MK-2206+Trastuzumab	0.538449	0.187629	1.71335	0.769133	3.81671
TIDEscore.Paclitaxel+Neratinib	0.367524	0.0465739	1.44415	1.00559	2.07399
TIDEscore.Paclitaxel+Pembrolizumab	0.24678	0.289894	1.2799	0.810397	2.0214
TIDEscore.Paclitaxel+Pertuzumab+Trastuzumab	0.369988	0.294829	1.44772	0.724528	2.89276
TIDEscore.Paclitaxel+Trastuzumab	0.503465	0.334145	1.65444	0.595561	4.59598
TIDEscore.T-DM1+Pertuzumab	0.407199	0.250581	1.5026	0.750184	3.00968
CHPsigP.Paclitaxel	0.010018	0.992408	1.01007	0.128285	7.95289
CHPsigP.Paclitaxel+ABT888+Carboplatin	-1.25681	0.319086	0.28456	0.0240129	3.37213
CHPsigP.Paclitaxel+AMG386	-0.1848	0.877183	0.831271	0.0797774	8.66173
CHPsigP.Paclitaxel+AMG386+Trastuzumab	5.21577	0.0939247	184.153	0.411819	82348
CHPsigP.Paclitaxel+Ganetespib	-1.05419	0.423964	0.348475	0.0262966	4.61788
CHPsigP.Paclitaxel+Ganitumab	-0.354764	0.766421	0.701339	0.0675118	7.28579
CHPsigP.Paclitaxel+MK-2206	1.12612	0.514072	3.08367	0.104723	90.8018
CHPsigP.Paclitaxel+MK-2206+Trastuzumab	-1.25463	0.563732	0.285182	0.0040295	20.1833
CHPsigP.Paclitaxel+Neratinib	0.48073	0.596935	1.61725	0.272254	9.60689
CHPsigP.Paclitaxel+Pembrolizumab	-2.53424	0.0725401	0.0793223	0.00499023	1.26087
CHPsigP.Paclitaxel+Pertuzumab+Trastuzumab	4.51052	0.026647	90.9692	1.68592	4908.52
CHPsigP.Paclitaxel+Trastuzumab	-1.0026	0.667466	0.366923	0.00378591	35.5615
CHPsigP.T-DM1+Pertuzumab	2.45688	0.214814	11.6683	0.240476	566.17
CHPsigN.Paclitaxel	2.95442	0.00499657	19.1905	2.43929	150.977
CHPsigN.Paclitaxel+ABT888+Carboplatin	5.87431	0.000826404	355.779	11.3712	11131.5
CHPsigN.Paclitaxel+AMG386	4.69054	0.00015332	108.912	9.60296	1235.23
CHPsigN.Paclitaxel+AMG386+Trastuzumab	-2.60844	0.486004	0.0736492	4.78823e-05	113.282
CHPsigN.Paclitaxel+Ganetespib	2.94141	0.0153061	18.9426	1.7579	204.119
CHPsigN.Paclitaxel+Ganitumab	3.19293	0.014671	24.3596	1.87496	316.482
CHPsigN.Paclitaxel+MK-2206	1.77203	0.196618	5.88276	0.399434	86.6399
CHPsigN.Paclitaxel+MK-2206+Trastuzumab	2.17066	0.284457	8.76408	0.164624	466.574
CHPsigN.Paclitaxel+Neratinib	1.84814	0.0555946	6.34798	0.956778	42.1173
CHPsigN.Paclitaxel+Pembrolizumab	4.62638	0.0040857	102.143	4.34303	2402.29
CHPsigN.Paclitaxel+Pertuzumab+Trastuzumab	2.31616	0.170002	10.1367	0.370797	277.113
CHPsigN.Paclitaxel+Trastuzumab	3.5939	0.132318	36.3755	0.337441	3921.21
CHPsigN.T-DM1+Pertuzumab	-0.920769	0.532517	0.398213	0.0221018	7.17467
CHPscore.Paclitaxel	-1.61739	0.0298091	0.198416	0.0461218	0.853586
CHPscore.Paclitaxel+ABT888+Carboplatin	-3.71018	0.00146136	0.0244732	0.00249045	0.240494
CHPscore.Paclitaxel+AMG386	-3.25291	0.000878947	0.0386614	0.00568781	0.262791
CHPscore.Paclitaxel+AMG386+Trastuzumab	4.83183	0.072784	125.441	0.639891	24590.7
CHPscore.Paclitaxel+Ganetespib	-1.62398	0.0381681	0.197112	0.0424519	0.915225
CHPscore.Paclitaxel+Ganitumab	-1.75118	0.0499019	0.173569	0.0301489	0.99925
CHPscore.Paclitaxel+MK-2206	-0.766263	0.488766	0.464746	0.0530932	4.06812
CHPscore.Paclitaxel+MK-2206+Trastuzumab	-1.75098	0.241961	0.173604	0.00924261	3.26082
CHPscore.Paclitaxel+Neratinib	-0.624277	0.332134	0.535649	0.151691	1.89147
CHPscore.Paclitaxel+Pembrolizumab	-3.34203	0.00223091	0.0353652	0.0041515	0.301265
CHPscore.Paclitaxel+Pertuzumab+Trastuzumab	0.7922	0.504767	2.20825	0.215319	22.6471
CHPscore.Paclitaxel+Trastuzumab	-3.2499	0.11384	0.0387779	0.0006903	2.17837
CHPscore.T-DM1+Pertuzumab	1.47255	0.219417	4.36032	0.415789	45.7261

## Sheet: ST.9
Supplementary Table 9. Multivariate logistic regression of abundance of immune cells and immune-related scores for pCR in each treatment arm adjusted for HR and HER2 in GSE194040
	coefficient	p	OR	Lower OR 95% CI	Upper OR 95% CI
B_cells.Paclitaxel	2.8681	0.0835872	17.6036	0.683317	453.501
B_cells.Paclitaxel+ABT888+Carboplatin	3.81714	0.114266	45.4739	0.398501	5189.14
B_cells.Paclitaxel+AMG386	6.53675	0.00123958	690.038	13.0629	36450.8
B_cells.Paclitaxel+AMG386+Trastuzumab	-2.13567	0.687952	0.118165	3.5179e-06	3969.14
B_cells.Paclitaxel+Ganetespib	2.6527	0.257566	14.1923	0.143766	1401.04
B_cells.Paclitaxel+Ganitumab	5.58275	0.00726533	265.8	4.51162	15659.5
B_cells.Paclitaxel+MK-2206	2.6524	0.279419	14.1881	0.116031	1734.89
B_cells.Paclitaxel+MK-2206+Trastuzumab	6.48622	0.0844186	656.042	0.414404	1.03858e+06
B_cells.Paclitaxel+Neratinib	4.18085	0.0151416	65.4212	2.2418	1909.15
B_cells.Paclitaxel+Pembrolizumab	8.69556	0.00167554	5976.33	26.3653	1.35468e+06
B_cells.Paclitaxel+Pertuzumab+Trastuzumab	3.92504	0.20402	50.6549	0.118657	21624.6
B_cells.Paclitaxel+Trastuzumab	7.81903	0.0541311	2487.49	0.870429	7.1087e+06
B_cells.T-DM1+Pertuzumab	2.44476	0.354687	11.5278	0.0650635	2042.46
Cytotoxic_cells.Paclitaxel	3.28321	0.0352044	26.6613	1.25567	566.095
Cytotoxic_cells.Paclitaxel+ABT888+Carboplatin	3.39536	0.106589	29.8254	0.482621	1843.18
Cytotoxic_cells.Paclitaxel+AMG386	7.21658	0.000498286	1361.83	23.432	79147.2
Cytotoxic_cells.Paclitaxel+AMG386+Trastuzumab	-2.38051	0.608285	0.092503	1.0294e-05	831.247
Cytotoxic_cells.Paclitaxel+Ganetespib	3.02436	0.131175	20.5809	0.405525	1044.5
Cytotoxic_cells.Paclitaxel+Ganitumab	4.5342	0.00954911	93.1488	3.02008	2873
Cytotoxic_cells.Paclitaxel+MK-2206	3.58269	0.119882	35.9702	0.39367	3286.66
Cytotoxic_cells.Paclitaxel+MK-2206+Trastuzumab	2.95806	0.285984	19.2606	0.0841025	4410.92
Cytotoxic_cells.Paclitaxel+Neratinib	3.50431	0.0207049	33.2584	1.70793	647.64
Cytotoxic_cells.Paclitaxel+Pembrolizumab	5.94308	0.00707069	381.108	5.04556	28786.4
Cytotoxic_cells.Paclitaxel+Pertuzumab+Trastuzumab	2.24453	0.375039	9.436	0.0662248	1344.48
Cytotoxic_cells.Paclitaxel+Trastuzumab	3.6157	0.290831	37.1772	0.0453558	30473.4
Cytotoxic_cells.T-DM1+Pertuzumab	2.38595	0.288844	10.8694	0.132261	893.268
Dendritic_cells.Paclitaxel	4.99467	0.011264	147.624	3.10207	7025.21
Dendritic_cells.Paclitaxel+ABT888+Carboplatin	5.35592	0.058629	211.86	0.82248	54572.2
Dendritic_cells.Paclitaxel+AMG386	10.1485	0.00023714	25552.7	114.113	5.72186e+06
Dendritic_cells.Paclitaxel+AMG386+Trastuzumab	-4.65362	0.506683	0.00952702	1.03142e-08	8799.89
Dendritic_cells.Paclitaxel+Ganetespib	3.78619	0.112609	44.0883	0.410222	4738.37
Dendritic_cells.Paclitaxel+Ganitumab	4.22163	0.0533785	68.1447	0.940405	4937.98
Dendritic_cells.Paclitaxel+MK-2206	3.47906	0.230775	32.4291	0.109585	9596.6
Dendritic_cells.Paclitaxel+MK-2206+Trastuzumab	2.85245	0.511475	17.3301	0.00347243	86490.8
Dendritic_cells.Paclitaxel+Neratinib	4.4666	0.0226164	87.0599	1.87145	4050.03
Dendritic_cells.Paclitaxel+Pembrolizumab	11.1544	0.00120201	69867.4	81.7327	5.97245e+07
Dendritic_cells.Paclitaxel+Pertuzumab+Trastuzumab	3.25587	0.267325	25.9422	0.0823278	8174.62
Dendritic_cells.Paclitaxel+Trastuzumab	6.54901	0.175065	698.551	0.0541399	9.01319e+06
Dendritic_cells.T-DM1+Pertuzumab	4.63397	0.174538	102.922	0.12806	82718.2
Eosinophils.Paclitaxel	4.2862	0.0174716	72.6896	2.12007	2492.27
Eosinophils.Paclitaxel+ABT888+Carboplatin	3.11753	0.250637	22.5906	0.110663	4611.6
Eosinophils.Paclitaxel+AMG386	9.06646	0.00063103	8659.95	47.8181	1.56833e+06
Eosinophils.Paclitaxel+AMG386+Trastuzumab	-15.0817	0.223417	2.81914e-07	8.05129e-18	9871.15
Eosinophils.Paclitaxel+Ganetespib	2.12485	0.313047	8.37161	0.134897	519.537
Eosinophils.Paclitaxel+Ganitumab	3.72668	0.0838737	41.5408	0.607319	2841.41
Eosinophils.Paclitaxel+MK-2206	2.82631	0.312885	16.883	0.0697577	4086.1
Eosinophils.Paclitaxel+MK-2206+Trastuzumab	1.61854	0.680731	5.04572	0.00226277	11251.4
Eosinophils.Paclitaxel+Neratinib	4.79655	0.0179109	121.092	2.28323	6422.19
Eosinophils.Paclitaxel+Pembrolizumab	5.31482	0.0422884	203.329	1.20329	34358
Eosinophils.Paclitaxel+Pertuzumab+Trastuzumab	2.18063	0.470817	8.85192	0.023613	3318.36
Eosinophils.Paclitaxel+Trastuzumab	5.88095	0.190243	358.149	0.0539987	2.37544e+06
Eosinophils.T-DM1+Pertuzumab	5.31535	0.120386	203.435	0.248523	166527
Macrophages.Paclitaxel	6.15473	0.00938254	470.939	4.53195	48937.9
Macrophages.Paclitaxel+ABT888+Carboplatin	3.55307	0.287071	34.9204	0.0503659	24211.5
Macrophages.Paclitaxel+AMG386	10.0927	0.00113927	24165.3	55.3116	1.05577e+07
Macrophages.Paclitaxel+AMG386+Trastuzumab	-5.15861	0.53951	0.00574966	4.00823e-10	82476.8
Macrophages.Paclitaxel+Ganetespib	7.28418	0.0202568	1457.06	3.10976	682701
Macrophages.Paclitaxel+Ganitumab	4.31134	0.100388	74.5405	0.435262	12765.4
Macrophages.Paclitaxel+MK-2206	3.23251	0.401733	25.3431	0.0132588	48441.3
Macrophages.Paclitaxel+MK-2206+Trastuzumab	0.530213	0.924549	1.6993	2.91564e-05	99038.3
Macrophages.Paclitaxel+Neratinib	4.07046	0.0624601	58.5838	0.809109	4241.78
Macrophages.Paclitaxel+Pembrolizumab	10.8143	0.00648167	49725.7	20.6672	1.19641e+08
Macrophages.Paclitaxel+Pertuzumab+Trastuzumab	3.02143	0.355058	20.5207	0.0339846	12390.9
Macrophages.Paclitaxel+Trastuzumab	5.55493	0.33897	258.509	0.00293453	2.27726e+07
Macrophages.T-DM1+Pertuzumab	9.88977	0.0384451	19727.5	1.69226	2.29972e+08
Mast_cells.Paclitaxel	4.34852	0.0221003	77.3642	1.86731	3205.26
Mast_cells.Paclitaxel+ABT888+Carboplatin	2.85883	0.262776	17.4411	0.117106	2597.58
Mast_cells.Paclitaxel+AMG386	9.58077	0.000473946	14483.5	67.2261	3.12041e+06
Mast_cells.Paclitaxel+AMG386+Trastuzumab	-9.01447	0.260989	0.000121637	1.81461e-11	815.351
Mast_cells.Paclitaxel+Ganetespib	4.26054	0.0865862	70.8485	0.542108	9259.23
Mast_cells.Paclitaxel+Ganitumab	3.77548	0.0752522	43.6184	0.680976	2793.88
Mast_cells.Paclitaxel+MK-2206	2.99845	0.302916	20.0545	0.0667952	6021.13
Mast_cells.Paclitaxel+MK-2206+Trastuzumab	2.75218	0.53049	15.6767	0.0028873	85117.7
Mast_cells.Paclitaxel+Neratinib	4.25576	0.0270668	70.5102	1.62001	3068.92
Mast_cells.Paclitaxel+Pembrolizumab	5.65931	0.0358825	286.95	1.45208	56705.3
Mast_cells.Paclitaxel+Pertuzumab+Trastuzumab	3.95869	0.248422	52.3884	0.0630601	43522.7
Mast_cells.Paclitaxel+Trastuzumab	4.19608	0.312152	66.4258	0.0194311	227079
Mast_cells.T-DM1+Pertuzumab	4.83084	0.154745	125.316	0.161534	97217.9
NK_cells.Paclitaxel	3.52459	0.0145234	33.9399	2.00994	573.109
NK_cells.Paclitaxel+ABT888+Carboplatin	3.28647	0.0888441	26.7483	0.607036	1178.63
NK_cells.Paclitaxel+AMG386	6.79761	0.000360971	895.703	21.3833	37519.2
NK_cells.Paclitaxel+AMG386+Trastuzumab	-2.07754	0.645013	0.125238	1.81646e-05	863.465
NK_cells.Paclitaxel+Ganetespib	2.65394	0.144276	14.2099	0.40305	500.983
NK_cells.Paclitaxel+Ganitumab	3.78073	0.0157065	43.8482	2.04054	942.234
NK_cells.Paclitaxel+MK-2206	3.38159	0.111231	29.4175	0.458496	1887.45
NK_cells.Paclitaxel+MK-2206+Trastuzumab	2.8359	0.31295	17.0457	0.0690792	4206.12
NK_cells.Paclitaxel+Neratinib	3.37594	0.0173986	29.2516	1.81062	472.577
NK_cells.Paclitaxel+Pembrolizumab	6.01943	0.004526	411.342	6.44779	26241.9
NK_cells.Paclitaxel+Pertuzumab+Trastuzumab	2.68511	0.267005	14.6599	0.127947	1679.69
NK_cells.Paclitaxel+Trastuzumab	4.86105	0.14786	129.16	0.178591	93409.8
NK_cells.T-DM1+Pertuzumab	2.13418	0.33885	8.45015	0.106538	670.229
Neutrophils.Paclitaxel	5.45534	0.0117587	234.004	3.35753	16309
Neutrophils.Paclitaxel+ABT888+Carboplatin	6.45054	0.0560396	633.041	0.846861	473208
Neutrophils.Paclitaxel+AMG386	9.97696	0.000787087	21524.8	63.592	7.28577e+06
Neutrophils.Paclitaxel+AMG386+Trastuzumab	-16.5104	0.211185	6.75489e-08	3.88595e-19	11741.9
Neutrophils.Paclitaxel+Ganetespib	4.10214	0.120797	60.4696	0.339534	10769.4
Neutrophils.Paclitaxel+Ganitumab	4.88913	0.0485454	132.838	1.03172	17103.5
Neutrophils.Paclitaxel+MK-2206	2.36296	0.486839	10.6223	0.0136027	8294.95
Neutrophils.Paclitaxel+MK-2206+Trastuzumab	1.42282	0.789904	4.1488	0.000118124	145716
Neutrophils.Paclitaxel+Neratinib	5.10834	0.0280165	165.396	1.73543	15763
Neutrophils.Paclitaxel+Pembrolizumab	10.5361	0.00716412	37650.9	17.4068	8.14388e+07
Neutrophils.Paclitaxel+Pertuzumab+Trastuzumab	5.14969	0.170716	172.379	0.108814	273074
Neutrophils.Paclitaxel+Trastuzumab	4.56302	0.430036	95.8723	0.00114752	8.0099e+06
Neutrophils.T-DM1+Pertuzumab	7.8894	0.0628602	2668.85	0.654942	1.08754e+07
T_cells_CD4.Paclitaxel	3.87584	0.0115724	48.223	2.3803	976.961
T_cells_CD4.Paclitaxel+ABT888+Carboplatin	3.73692	0.0793385	41.9684	0.645629	2728.11
T_cells_CD4.Paclitaxel+AMG386	7.37714	0.000350612	1599.02	28.0044	91301.9
T_cells_CD4.Paclitaxel+AMG386+Trastuzumab	-2.78077	0.575389	0.061991	3.68598e-06	1042.57
T_cells_CD4.Paclitaxel+Ganetespib	2.66564	0.18341	14.3772	0.283193	729.905
T_cells_CD4.Paclitaxel+Ganitumab	4.56595	0.00975032	96.1539	3.01448	3067.05
T_cells_CD4.Paclitaxel+MK-2206	3.24251	0.153865	25.598	0.29697	2206.47
T_cells_CD4.Paclitaxel+MK-2206+Trastuzumab	3.774	0.215818	43.554	0.110558	17158
T_cells_CD4.Paclitaxel+Neratinib	3.55712	0.0175339	35.0622	1.86266	660.002
T_cells_CD4.Paclitaxel+Pembrolizumab	7.64716	0.00200979	2094.68	16.3579	268232
T_cells_CD4.Paclitaxel+Pertuzumab+Trastuzumab	2.65813	0.285159	14.2696	0.109008	1867.94
T_cells_CD4.Paclitaxel+Trastuzumab	5.39436	0.132589	220.161	0.194847	248764
T_cells_CD4.T-DM1+Pertuzumab	2.2479	0.34241	9.46785	0.0913869	980.887
T_cells_CD8.Paclitaxel	3.86782	0.0124718	47.838	2.3018	994.211
T_cells_CD8.Paclitaxel+ABT888+Carboplatin	3.42457	0.10079	30.7095	0.513988	1834.82
T_cells_CD8.Paclitaxel+AMG386	7.5226	0.00029623	1849.38	31.4394	108787
T_cells_CD8.Paclitaxel+AMG386+Trastuzumab	-1.98553	0.670952	0.137307	1.44391e-05	1305.72
T_cells_CD8.Paclitaxel+Ganetespib	3.01155	0.136049	20.3188	0.387473	1065.5
T_cells_CD8.Paclitaxel+Ganitumab	4.18414	0.0149682	65.6367	2.25625	1909.44
T_cells_CD8.Paclitaxel+MK-2206	3.09327	0.179095	22.0491	0.24191	2009.69
T_cells_CD8.Paclitaxel+MK-2206+Trastuzumab	3.49226	0.254674	32.8601	0.0807204	13376.9
T_cells_CD8.Paclitaxel+Neratinib	3.34697	0.0227668	28.4164	1.59428	506.492
T_cells_CD8.Paclitaxel+Pembrolizumab	6.83504	0.0039025	929.867	8.96269	96472.3
T_cells_CD8.Paclitaxel+Pertuzumab+Trastuzumab	2.48722	0.326315	12.0278	0.0838097	1726.14
T_cells_CD8.Paclitaxel+Trastuzumab	5.15923	0.148197	174.031	0.159752	189586
T_cells_CD8.T-DM1+Pertuzumab	2.05158	0.386356	7.78016	0.0749964	807.117
T_cells_gamma_delta.Paclitaxel	3.32432	0.0159284	27.7801	1.86152	414.572
T_cells_gamma_delta.Paclitaxel+ABT888+Carboplatin	3.05008	0.0973173	21.1171	0.573787	777.171
T_cells_gamma_delta.Paclitaxel+AMG386	6.72785	0.000256043	835.349	22.674	30775.7
T_cells_gamma_delta.Paclitaxel+AMG386+Trastuzumab	-1.54119	0.700706	0.214127	8.27245e-05	554.253
T_cells_gamma_delta.Paclitaxel+Ganetespib	2.95393	0.0933007	19.1812	0.609036	604.102
T_cells_gamma_delta.Paclitaxel+Ganitumab	3.6187	0.0162911	37.2889	1.94711	714.116
T_cells_gamma_delta.Paclitaxel+MK-2206	2.95258	0.152322	19.1553	0.3361	1091.72
T_cells_gamma_delta.Paclitaxel+MK-2206+Trastuzumab	2.83463	0.307854	17.0242	0.073269	3955.59
T_cells_gamma_delta.Paclitaxel+Neratinib	3.24534	0.0150041	25.6704	1.87799	350.892
T_cells_gamma_delta.Paclitaxel+Pembrolizumab	6.57074	0.00225484	713.898	10.5322	48389.5
T_cells_gamma_delta.Paclitaxel+Pertuzumab+Trastuzumab	2.76618	0.220858	15.8979	0.189695	1332.36
T_cells_gamma_delta.Paclitaxel+Trastuzumab	4.88011	0.134994	131.645	0.218914	79165.8
T_cells_gamma_delta.T-DM1+Pertuzumab	2.43824	0.248074	11.4529	0.182837	717.41
T_regulatory_cells.Paclitaxel	3.65706	0.0123203	38.7471	2.21051	679.18
T_regulatory_cells.Paclitaxel+ABT888+Carboplatin	3.53876	0.0759717	34.4241	0.690914	1715.15
T_regulatory_cells.Paclitaxel+AMG386	6.96041	0.000398342	1054.06	22.3758	49654.3
T_regulatory_cells.Paclitaxel+AMG386+Trastuzumab	-2.53174	0.565643	0.0795209	1.41005e-05	448.465
T_regulatory_cells.Paclitaxel+Ganetespib	2.21819	0.214685	9.19072	0.276456	305.543
T_regulatory_cells.Paclitaxel+Ganitumab	4.16644	0.0106376	64.4852	2.63677	1577.06
T_regulatory_cells.Paclitaxel+MK-2206	2.89519	0.17622	18.087	0.272425	1200.84
T_regulatory_cells.Paclitaxel+MK-2206+Trastuzumab	3.09843	0.28624	22.163	0.074555	6588.43
T_regulatory_cells.Paclitaxel+Neratinib	3.52051	0.0138914	33.8017	2.04556	558.555
T_regulatory_cells.Paclitaxel+Pembrolizumab	6.67616	0.00258003	793.263	10.3237	60953.5
T_regulatory_cells.Paclitaxel+Pertuzumab+Trastuzumab	3.00979	0.201515	20.2831	0.200128	2055.71
T_regulatory_cells.Paclitaxel+Trastuzumab	5.11372	0.141297	166.287	0.1827	151349
T_regulatory_cells.T-DM1+Pertuzumab	2.17198	0.333557	8.77564	0.107484	716.499
Macrophages_M1.Paclitaxel	5.72534	0.00426412	306.539	6.04309	15549.3
Macrophages_M1.Paclitaxel+ABT888+Carboplatin	3.57353	0.17035	35.6421	0.215489	5895.22
Macrophages_M1.Paclitaxel+AMG386	10.512	0.000288844	36754.2	125.029	1.08045e+07
Macrophages_M1.Paclitaxel+AMG386+Trastuzumab	-3.20234	0.619822	0.0406671	1.3024e-07	12698.2
Macrophages_M1.Paclitaxel+Ganetespib	5.72538	0.0255516	306.549	2.01369	46666.7
Macrophages_M1.Paclitaxel+Ganitumab	4.23475	0.0501901	69.0446	0.996495	4783.93
Macrophages_M1.Paclitaxel+MK-2206	4.20341	0.167231	66.914	0.17178	26065.3
Macrophages_M1.Paclitaxel+MK-2206+Trastuzumab	2.19831	0.613436	9.00973	0.00178092	45580.4
Macrophages_M1.Paclitaxel+Neratinib	3.89557	0.0321293	49.1839	1.3943	1734.97
Macrophages_M1.Paclitaxel+Pembrolizumab	10.6581	0.00233743	42535.5	44.467	4.06879e+07
Macrophages_M1.Paclitaxel+Pertuzumab+Trastuzumab	3.82228	0.172886	45.7085	0.187472	11144.4
Macrophages_M1.Paclitaxel+Trastuzumab	6.04329	0.202187	421.275	0.0390035	4.55017e+06
Macrophages_M1.T-DM1+Pertuzumab	7.01171	0.0577535	1109.55	0.794077	1.55035e+06
Macrophages_M2.Paclitaxel	5.69984	0.0103039	298.818	3.8392	23258.1
Macrophages_M2.Paclitaxel+ABT888+Carboplatin	4.29321	0.179914	73.2009	0.137861	38868
Macrophages_M2.Paclitaxel+AMG386	9.1429	0.000780256	9347.81	45.113	1.93695e+06
Macrophages_M2.Paclitaxel+AMG386+Trastuzumab	-2.39321	0.771439	0.091336	8.87267e-09	940220
Macrophages_M2.Paclitaxel+Ganetespib	4.91001	0.0704471	135.64	0.663866	27713.8
Macrophages_M2.Paclitaxel+Ganitumab	3.81023	0.0888279	45.1608	0.560741	3637.14
Macrophages_M2.Paclitaxel+MK-2206	3.00841	0.367262	20.2553	0.0292641	14019.7
Macrophages_M2.Paclitaxel+MK-2206+Trastuzumab	3.47147	0.466979	32.1841	0.00278836	371479
Macrophages_M2.Paclitaxel+Neratinib	3.45259	0.0833061	31.5821	0.63455	1571.87
Macrophages_M2.Paclitaxel+Pembrolizumab	9.3714	0.00758259	11747.5	12.0907	1.14142e+07
Macrophages_M2.Paclitaxel+Pertuzumab+Trastuzumab	2.65019	0.387483	14.1568	0.0347221	5771.95
Macrophages_M2.Paclitaxel+Trastuzumab	4.55435	0.371859	95.0451	0.00433251	2.08506e+06
Macrophages_M2.T-DM1+Pertuzumab	4.62924	0.202068	102.437	0.0834803	125697
Endothelial.Paclitaxel	0.0946084	0.966591	1.09923	0.0131341	91.9976
Endothelial.Paclitaxel+ABT888+Carboplatin	1.40687	0.660395	4.08317	0.00768104	2170.57
Endothelial.Paclitaxel+AMG386	2.69485	0.356931	14.8033	0.0479026	4574.62
Endothelial.Paclitaxel+AMG386+Trastuzumab	-2.05582	0.758538	0.127988	2.59744e-07	63065.5
Endothelial.Paclitaxel+Ganetespib	-3.05055	0.329049	0.0473327	0.000103457	21.6552
Endothelial.Paclitaxel+Ganitumab	-2.85188	0.328917	0.0577357	0.000188358	17.6972
Endothelial.Paclitaxel+MK-2206	3.56761	0.301683	35.4319	0.0406598	30876.2
Endothelial.Paclitaxel+MK-2206+Trastuzumab	4.83281	0.411344	125.563	0.00123456	1.27706e+07
Endothelial.Paclitaxel+Neratinib	1.90069	0.411096	6.69052	0.0719725	621.947
Endothelial.Paclitaxel+Pembrolizumab	-0.305873	0.924026	0.73648	0.00137077	395.691
Endothelial.Paclitaxel+Pertuzumab+Trastuzumab	-11.6564	0.0487798	8.66348e-06	7.9888e-11	0.939514
Endothelial.Paclitaxel+Trastuzumab	8.79203	0.318141	6581.59	0.000209743	2.06526e+11
Endothelial.T-DM1+Pertuzumab	-7.57369	0.0824043	0.000513792	9.98063e-08	2.64494
Fibroblasts.Paclitaxel	-0.350603	0.866133	0.704263	0.0119503	41.5041
Fibroblasts.Paclitaxel+ABT888+Carboplatin	-0.362688	0.895006	0.695803	0.00318563	151.977
Fibroblasts.Paclitaxel+AMG386	0.30679	0.876166	1.35906	0.0286718	64.4198
Fibroblasts.Paclitaxel+AMG386+Trastuzumab	9.74575	0.213138	17081.4	0.00370938	7.86586e+10
Fibroblasts.Paclitaxel+Ganetespib	-1.17422	0.643094	0.309059	0.00215303	44.3642
Fibroblasts.Paclitaxel+Ganitumab	-5.45384	0.0312492	0.00427982	2.99297e-05	0.611997
Fibroblasts.Paclitaxel+MK-2206	-0.249307	0.928307	0.77934	0.00341338	177.938
Fibroblasts.Paclitaxel+MK-2206+Trastuzumab	-1.93692	0.630972	0.144147	5.32792e-05	389.988
Fibroblasts.Paclitaxel+Neratinib	-1.9723	0.348082	0.139137	0.00226074	8.56311
Fibroblasts.Paclitaxel+Pembrolizumab	-7.15755	0.0289167	0.000778964	1.26677e-06	0.479002
Fibroblasts.Paclitaxel+Pertuzumab+Trastuzumab	-0.738738	0.842246	0.477717	0.000330862	689.754
Fibroblasts.Paclitaxel+Trastuzumab	2.19809	0.764683	9.00777	5.05914e-06	1.60383e+07
Fibroblasts.T-DM1+Pertuzumab	-3.16131	0.417577	0.0423701	2.03019e-05	88.4265
Monocytes.Paclitaxel	5.29656	0.0140117	199.65	2.91946	13653.2
Monocytes.Paclitaxel+ABT888+Carboplatin	6.4068	0.0677276	605.952	0.626901	585704
Monocytes.Paclitaxel+AMG386	9.99379	0.000607222	21890.2	72.2722	6.6302e+06
Monocytes.Paclitaxel+AMG386+Trastuzumab	-2.29328	0.759686	0.100935	4.19356e-08	242940
Monocytes.Paclitaxel+Ganetespib	6.30167	0.0346468	545.48	1.57604	188795
Monocytes.Paclitaxel+Ganitumab	4.21528	0.0801034	67.7133	0.603195	7601.35
Monocytes.Paclitaxel+MK-2206	2.93408	0.394951	18.8042	0.0217949	16223.9
Monocytes.Paclitaxel+MK-2206+Trastuzumab	7.07721	0.219645	1184.65	0.0146503	9.57936e+07
Monocytes.Paclitaxel+Neratinib	4.22914	0.0503969	68.6582	0.992712	4748.56
Monocytes.Paclitaxel+Pembrolizumab	11.2485	0.00370325	76760.9	38.5692	1.52771e+08
Monocytes.Paclitaxel+Pertuzumab+Trastuzumab	2.08465	0.540639	8.04179	0.0101201	6390.29
Monocytes.Paclitaxel+Trastuzumab	5.86872	0.295815	353.795	0.0058947	2.12345e+07
Monocytes.T-DM1+Pertuzumab	3.79833	0.315976	44.6265	0.0266289	74788.1
Plasma_cells.Paclitaxel	2.10364	0.080994	8.19593	0.771657	87.0506
Plasma_cells.Paclitaxel+ABT888+Carboplatin	1.69933	0.322527	5.4703	0.188738	158.548
Plasma_cells.Paclitaxel+AMG386	5.52692	0.000299477	251.368	12.5658	5028.37
Plasma_cells.Paclitaxel+AMG386+Trastuzumab	-3.14779	0.486852	0.0429469	6.01835e-06	306.469
Plasma_cells.Paclitaxel+Ganetespib	2.83468	0.0947341	17.025	0.612428	473.279
Plasma_cells.Paclitaxel+Ganitumab	4.3328	0.00528126	76.157	3.6267	1599.22
Plasma_cells.Paclitaxel+MK-2206	2.27488	0.212021	9.72678	0.273157	346.358
Plasma_cells.Paclitaxel+MK-2206+Trastuzumab	4.62308	0.0806447	101.807	0.569104	18212.3
Plasma_cells.Paclitaxel+Neratinib	3.21142	0.0113318	24.8143	2.06643	297.978
Plasma_cells.Paclitaxel+Pembrolizumab	5.64908	0.00312683	284.029	6.70058	12039.7
Plasma_cells.Paclitaxel+Pertuzumab+Trastuzumab	3.96131	0.076727	52.5263	0.653676	4220.76
Plasma_cells.Paclitaxel+Trastuzumab	7.24671	0.0213589	1403.48	2.93176	671872
Plasma_cells.T-DM1+Pertuzumab	3.60428	0.0665412	36.7554	0.781957	1727.66
Immune_Score.Paclitaxel	4.63361	0.0144377	102.885	2.51182	4214.2
Immune_Score.Paclitaxel+ABT888+Carboplatin	4.8421	0.0794798	126.735	0.565824	28386.5
Immune_Score.Paclitaxel+AMG386	9.53656	0.000256184	13857.2	83.4336	2.30148e+06
Immune_Score.Paclitaxel+AMG386+Trastuzumab	-3.60745	0.576601	0.0271209	8.5868e-08	8565.96
Immune_Score.Paclitaxel+Ganetespib	4.25507	0.0922587	70.4616	0.497347	9982.66
Immune_Score.Paclitaxel+Ganitumab	5.30079	0.0159948	200.495	2.68619	14964.7
Immune_Score.Paclitaxel+MK-2206	3.56444	0.213357	35.3197	0.128773	9687.44
Immune_Score.Paclitaxel+MK-2206+Trastuzumab	4.43407	0.285329	84.2737	0.0247242	287251
Immune_Score.Paclitaxel+Neratinib	4.50758	0.0179713	90.7023	2.16818	3794.39
Immune_Score.Paclitaxel+Pembrolizumab	9.9684	0.00196876	21341.4	38.6884	1.17724e+07
Immune_Score.Paclitaxel+Pertuzumab+Trastuzumab	3.21194	0.284	24.8272	0.0696726	8846.95
Immune_Score.Paclitaxel+Trastuzumab	7.11692	0.125384	1232.64	0.13741	1.10575e+07
Immune_Score.T-DM1+Pertuzumab	3.55519	0.254885	34.9946	0.0769317	15918.3
CTLscore.Paclitaxel	0.728627	0.0179037	2.07223	1.13366	3.78787
CTLscore.Paclitaxel+ABT888+Carboplatin	0.606414	0.17615	1.83384	0.761677	4.41523
CTLscore.Paclitaxel+AMG386	1.40734	0.00112137	4.08508	1.75198	9.52513
CTLscore.Paclitaxel+AMG386+Trastuzumab	-1.04145	0.350209	0.352943	0.0396978	3.13793
CTLscore.Paclitaxel+Ganetespib	0.618913	0.163229	1.85691	0.777948	4.43231
CTLscore.Paclitaxel+Ganitumab	0.867058	0.0137407	2.3799	1.19406	4.74342
CTLscore.Paclitaxel+MK-2206	0.580404	0.205941	1.78676	0.726876	4.3921
CTLscore.Paclitaxel+MK-2206+Trastuzumab	0.55835	0.381123	1.74779	0.501001	6.09731
CTLscore.Paclitaxel+Neratinib	0.803115	0.0222858	2.23249	1.12118	4.44531
CTLscore.Paclitaxel+Pembrolizumab	1.21744	0.0133989	3.37852	1.28732	8.86684
CTLscore.Paclitaxel+Pertuzumab+Trastuzumab	0.393233	0.54358	1.48176	0.416596	5.27039
CTLscore.Paclitaxel+Trastuzumab	0.959553	0.211814	2.61053	0.57886	11.7729
CTLscore.T-DM1+Pertuzumab	0.58582	0.340942	1.79646	0.538014	5.9985
IFNgamma.Paclitaxel	0.751973	0.00345175	2.12118	1.28144	3.51121
IFNgamma.Paclitaxel+ABT888+Carboplatin	0.832488	0.0228453	2.29903	1.12255	4.70853
IFNgamma.Paclitaxel+AMG386	1.29514	0.000260725	3.65152	1.82206	7.31788
IFNgamma.Paclitaxel+AMG386+Trastuzumab	-0.301599	0.708755	0.739634	0.15196	3.60002
IFNgamma.Paclitaxel+Ganetespib	0.665141	0.0530019	1.94477	0.991423	3.81483
IFNgamma.Paclitaxel+Ganitumab	0.822539	0.00502798	2.27627	1.28126	4.04399
IFNgamma.Paclitaxel+MK-2206	0.589657	0.132276	1.80337	0.83681	3.88636
IFNgamma.Paclitaxel+MK-2206+Trastuzumab	0.425142	0.435962	1.52981	0.524938	4.45826
IFNgamma.Paclitaxel+Neratinib	0.570544	0.0213321	1.76923	1.08848	2.87572
IFNgamma.Paclitaxel+Pembrolizumab	1.53887	0.000969246	4.65931	1.86768	11.6236
IFNgamma.Paclitaxel+Pertuzumab+Trastuzumab	0.593032	0.165708	1.80947	0.782308	4.18527
IFNgamma.Paclitaxel+Trastuzumab	0.938976	0.143369	2.55736	0.72713	8.99439
IFNgamma.T-DM1+Pertuzumab	0.53493	0.223077	1.70733	0.722103	4.03678
DCscore.Paclitaxel	0.897516	0.0506604	2.4535	0.997423	6.03522
DCscore.Paclitaxel+ABT888+Carboplatin	2.14183	0.0357073	8.515	1.1538	62.8405
DCscore.Paclitaxel+AMG386	1.51269	0.0202446	4.53891	1.26584	16.2752
DCscore.Paclitaxel+AMG386+Trastuzumab	-0.645981	0.658433	0.524148	0.0298982	9.18889
DCscore.Paclitaxel+Ganetespib	-0.0524075	0.934713	0.948942	0.270814	3.32513
DCscore.Paclitaxel+Ganitumab	1.17418	0.0791022	3.23549	0.872455	11.9988
DCscore.Paclitaxel+MK-2206	1.41513	0.0537312	4.11703	0.977538	17.3394
DCscore.Paclitaxel+MK-2206+Trastuzumab	1.28261	0.303595	3.60604	0.313174	41.5218
DCscore.Paclitaxel+Neratinib	0.645824	0.274464	1.90756	0.599035	6.0744
DCscore.Paclitaxel+Pembrolizumab	1.04541	0.0969815	2.84455	0.827659	9.77635
DCscore.Paclitaxel+Pertuzumab+Trastuzumab	0.11986	0.904354	1.12734	0.159587	7.96365
DCscore.Paclitaxel+Trastuzumab	2.99267	0.049872	19.9389	1.00167	396.895
DCscore.T-DM1+Pertuzumab	-0.314209	0.710131	0.730366	0.139301	3.82935
FTRscore.Paclitaxel	0.407453	0.36026	1.50298	0.627852	3.59792
FTRscore.Paclitaxel+ABT888+Carboplatin	0.578333	0.390101	1.78306	0.476842	6.66745
FTRscore.Paclitaxel+AMG386	0.241802	0.646715	1.27354	0.452839	3.58164
FTRscore.Paclitaxel+AMG386+Trastuzumab	2.27611	0.323861	9.73872	0.105845	896.054
FTRscore.Paclitaxel+Ganetespib	0.654923	0.192556	1.925	0.718804	5.15524
FTRscore.Paclitaxel+Ganitumab	-0.89502	0.108549	0.408599	0.136948	1.2191
FTRscore.Paclitaxel+MK-2206	-0.148833	0.816808	0.861713	0.244612	3.03562
FTRscore.Paclitaxel+MK-2206+Trastuzumab	-1.03784	0.260648	0.354217	0.0580652	2.16085
FTRscore.Paclitaxel+Neratinib	-0.335655	0.474672	0.71487	0.284824	1.79423
FTRscore.Paclitaxel+Pembrolizumab	-0.219928	0.654132	0.802576	0.306654	2.10051
FTRscore.Paclitaxel+Pertuzumab+Trastuzumab	-0.00599705	0.993613	0.994021	0.228957	4.31555
FTRscore.Paclitaxel+Trastuzumab	-1.9828	0.172271	0.137684	0.00798685	2.3735
FTRscore.T-DM1+Pertuzumab	-0.281961	0.692341	0.754303	0.18663	3.04867
TIDEscore.Paclitaxel	0.299615	0.134676	1.34934	0.911245	1.99805
TIDEscore.Paclitaxel+ABT888+Carboplatin	0.333063	0.260013	1.39523	0.781535	2.49084
TIDEscore.Paclitaxel+AMG386	0.517228	0.032829	1.67737	1.04312	2.69726
TIDEscore.Paclitaxel+AMG386+Trastuzumab	0.527003	0.365207	1.69385	0.541336	5.30007
TIDEscore.Paclitaxel+Ganetespib	0.28137	0.332051	1.32494	0.750387	2.33943
TIDEscore.Paclitaxel+Ganitumab	0.649741	0.00940212	1.91505	1.1728	3.12705
TIDEscore.Paclitaxel+MK-2206	0.213138	0.522066	1.23756	0.644412	2.37665
TIDEscore.Paclitaxel+MK-2206+Trastuzumab	0.352752	0.401862	1.42298	0.62376	3.24623
TIDEscore.Paclitaxel+Neratinib	0.354171	0.0736462	1.425	0.96668	2.10062
TIDEscore.Paclitaxel+Pembrolizumab	0.436537	0.101941	1.54734	0.917045	2.61084
TIDEscore.Paclitaxel+Pertuzumab+Trastuzumab	0.464811	0.21399	1.59171	0.764679	3.31322
TIDEscore.Paclitaxel+Trastuzumab	0.561134	0.30919	1.75266	0.594303	5.16876
TIDEscore.T-DM1+Pertuzumab	0.359264	0.325456	1.43227	0.69989	2.93105
CHPsigP.Paclitaxel	0.230723	0.830574	1.25951	0.152171	10.4249
CHPsigP.Paclitaxel+ABT888+Carboplatin	-1.76172	0.208037	0.171749	0.0110608	2.66686
CHPsigP.Paclitaxel+AMG386	0.330964	0.796461	1.39231	0.112594	17.2169
CHPsigP.Paclitaxel+AMG386+Trastuzumab	5.01207	0.118378	150.215	0.278451	81036
CHPsigP.Paclitaxel+Ganetespib	-0.0360105	0.980164	0.96463	0.0564299	16.4897
CHPsigP.Paclitaxel+Ganitumab	0.0701005	0.953334	1.07262	0.102522	11.2221
CHPsigP.Paclitaxel+MK-2206	0.719845	0.691267	2.05411	0.0588502	71.697
CHPsigP.Paclitaxel+MK-2206+Trastuzumab	-1.80432	0.438109	0.164587	0.00172055	15.7443
CHPsigP.Paclitaxel+Neratinib	0.0142008	0.98996	1.0143	0.111067	9.26296
CHPsigP.Paclitaxel+Pembrolizumab	-2.45344	0.105501	0.0859973	0.00440932	1.67725
CHPsigP.Paclitaxel+Pertuzumab+Trastuzumab	6.23287	0.0187509	509.216	2.81645	92066.7
CHPsigP.Paclitaxel+Trastuzumab	-0.790944	0.750746	0.453416	0.00344393	59.6953
CHPsigP.T-DM1+Pertuzumab	3.39645	0.116734	29.8578	0.42856	2080.19
CHPsigN.Paclitaxel	3.05524	0.00607436	21.2264	2.39351	188.242
CHPsigN.Paclitaxel+ABT888+Carboplatin	4.54384	0.014459	94.0514	2.46545	3587.84
CHPsigN.Paclitaxel+AMG386	4.06306	0.00184496	58.1523	4.50799	750.153
CHPsigN.Paclitaxel+AMG386+Trastuzumab	-3.52545	0.390676	0.0294386	9.39725e-06	92.2219
CHPsigN.Paclitaxel+Ganetespib	1.86848	0.165558	6.47845	0.461816	90.8812
CHPsigN.Paclitaxel+Ganitumab	2.44077	0.0941001	11.4818	0.65923	199.98
CHPsigN.Paclitaxel+MK-2206	0.851005	0.591399	2.342	0.104755	52.3598
CHPsigN.Paclitaxel+MK-2206+Trastuzumab	0.564867	0.806282	1.75921	0.0192578	160.705
CHPsigN.Paclitaxel+Neratinib	1.89698	0.0864912	6.66576	0.761882	58.3192
CHPsigN.Paclitaxel+Pembrolizumab	3.70405	0.029284	40.6115	1.45254	1135.45
CHPsigN.Paclitaxel+Pertuzumab+Trastuzumab	1.26216	0.491295	3.53304	0.0970867	128.57
CHPsigN.Paclitaxel+Trastuzumab	2.72854	0.288854	15.3105	0.0989091	2369.98
CHPsigN.T-DM1+Pertuzumab	-1.46453	0.349588	0.231186	0.0107458	4.97375
CHPscore.Paclitaxel	-1.66807	0.044094	0.18861	0.0371781	0.956852
CHPscore.Paclitaxel+ABT888+Carboplatin	-3.15541	0.0106936	0.0426209	0.00377909	0.480682
CHPscore.Paclitaxel+AMG386	-2.55846	0.0138246	0.0774239	0.0100983	0.593611
CHPscore.Paclitaxel+AMG386+Trastuzumab	5.09762	0.0913263	163.632	0.440539	60778.6
CHPscore.Paclitaxel+Ganetespib	-0.842011	0.341813	0.430843	0.0759179	2.44509
CHPscore.Paclitaxel+Ganitumab	-1.07562	0.277467	0.341085	0.0489568	2.37635
CHPscore.Paclitaxel+MK-2206	-0.170433	0.886516	0.8433	0.0811807	8.76014
CHPscore.Paclitaxel+MK-2206+Trastuzumab	-1.12293	0.478291	0.325325	0.0145972	7.25048
CHPscore.Paclitaxel+Neratinib	-1.2914	0.153524	0.274887	0.0466601	1.61943
CHPscore.Paclitaxel+Pembrolizumab	-2.84168	0.0119834	0.0583276	0.00635626	0.535238
CHPscore.Paclitaxel+Pertuzumab+Trastuzumab	2.03578	0.144023	7.65819	0.498919	117.55
CHPscore.Paclitaxel+Trastuzumab	-2.41695	0.270016	0.0891933	0.00121669	6.5386
CHPscore.T-DM1+Pertuzumab	2.2979	0.0887469	9.95323	0.70595	140.331

## Sheet: ST.10
Supplementary Table 10. pCR rate between high and low CHP score groups in each treatment arm in GSE194040
Treatment	statistic	pvlaue	pCR in High CHP score group	pCR in Low CHP score group
Paclitaxel	1.96036	0.160375	0.12	0.211538
Paclitaxel+ABT888+Carboplatin	4.11387	0.0126403	0.2	0.512195
Paclitaxel+AMG386	7.12831	0.0007336	0.0810811	0.38961
Paclitaxel+AMG386+Trastuzumab	1.09442	1	0.3125	0.333333
Paclitaxel+Ganetespib	2.43733	0.069193	0.186047	0.36
Paclitaxel+Ganitumab	2.28099	0.15389	0.142857	0.276923
Paclitaxel+MK-2206	1.43582	0.765903	0.25	0.325
Paclitaxel+MK-2206+Trastuzumab	2.47584	0.438433	0.44	0.666667
Paclitaxel+Neratinib	1.44386	0.417646	0.337838	0.425
Paclitaxel+Pembrolizumab	5.01904	0.00300447	0.222222	0.595238
Paclitaxel+Pertuzumab+Trastuzumab	1.18582	1	0.583333	0.625
Paclitaxel+Trastuzumab	6.1518	0.0527804	0.166667	0.571429
T-DM1+Pertuzumab	0.506884	0.438481	0.6	0.428571

[truncated: 1 more sheets: ST.11]
